# Supplementary material for: Rhode Island wildlife camera trap survey 2018 to 2023
Source: Ecology. 2025 May 8;106(5):e70094. doi: 10.1002/ecy.70094 (PMC12062420; doi:10.1002/ecy.70094)
Supplement: Supplementary file 1 — Data S1. [file ECY-106-e70094-s001.zip]

Archive with 3 entries (3 files):
- DataS1/RI_CameraSurvey_Deployments.csv
- DataS1/RI_CameraSurvey_Detections.csv
- Metadata_S1.pdf
