# Supplementary material for: Rhode Island wildlife camera trap survey 2018 to 2023
Source: Ecology. 2025 May 8;106(5):e70094. doi: 10.1002/ecy.70094 (PMC12062420; doi:10.1002/ecy.70094)
Supplement: Supplementary file 1 — Data S1. [file ECY-106-e70094-s001.zip › DataS1/RI_CameraSurvey_Deployments.csv]

YearSeason	Primary.Site.ID	Trap.Station.Name	Camera.Name	Setup.Date	Retrieval.Date	Latitude	Longitude
w18	Site 1135	Site 1135	OS-06	2018-01-16	2018-04-24	41.414889	-71.618263
w18	Site 1386	Site 1386	OS-10	2018-01-16	2018-04-20	41.43696	-71.65805002
w18	Site 2681	Site 2681	OS-09	2018-01-16	2018-04-12	41.39655	-71.7598
w18	Site 3920	Site 3920	OS-26	2018-01-16	2018-04-25	41.393318	-71.709657
w18	Site 4681	Site 4681	OS-02	2018-01-16	2018-01-28	41.34457	-71.6865
w18	Site 5669	Site 5669	OS-30	2018-01-16	2018-04-09	41.36141	-71.7431
w18	Site 5726	Site 5726	OS-31	2018-01-16	2018-04-09	41.3292	-71.83784
w18	Site 7008	Site 7008	Cam21	2018-01-16	2018-04-09	41.36775	-71.7833
w18	Site 3629	Site 3629	OS-14	2018-01-17	2018-04-25	41.425864	-71.718712
w18	Site 4316	Site 4316	OS-15	2018-01-17	2018-04-12	41.507369	-71.778857
w18	Site 6610	Site 6610	OS-11	2018-01-17	2018-04-12	41.44464	-71.76099
w18	Site 0361-old	Site 0361-old	OS-17	2018-01-18	2018-04-26	41.500614	-71.53129
w18	Site 1052-old	Site 1052-old	OS-28	2018-01-18	2018-02-10	41.571348	-71.598754
w18	Site 1687	Site 1687	OS-21	2018-01-18	2018-04-26	41.474909	-71.509153
w18	Site 2324	Site 2324	OS-29	2018-01-18	2018-02-10	41.54246	-71.61949997
w18	Site 3727	Site 3727	OS-33	2018-01-18	2018-02-10	41.53764	-71.6761
w18	Site 4072	Site 4072	OS-08	2018-01-18	2018-02-15	41.448555	-71.594431
w18	Site 4388	Site 4388	OS-07	2018-01-18	2018-04-16	41.461766	-71.638196
w18	Site 4477	Site 4477	Cam18	2018-01-18	2018-02-15	41.38553	-71.60159
w18	Site 4569-old	Site 4569-old	OS-12	2018-01-18	2018-02-17	41.46265	-71.688107
w18	Site 5083	Site 5083	OS-24	2018-01-18	2018-02-10	41.56555	-71.7246
w18	Site 5766	Site 5766	OS-04	2018-01-18	2018-02-01	41.47701	-71.55982
w18	Site 5853	Site 5853	OS-27	2018-01-18	2018-02-10	41.583706	-71.77618
w18	Site 7193	Site 7193	OS-16	2018-01-18	2018-04-10	41.48797	-71.7179
w18	Site 8121	Site 8121	OS-13	2018-01-18	2018-02-10	41.5125	-71.6482
w18	Site 0381	Site 0381	OS-20	2018-01-19	2018-04-10	41.41969	-71.56317
w18	Site 0845	Site 0845	OS-23	2018-01-19	2018-04-11	41.436287	-71.526945
w18	Site 0924	Site 0924	Cam15	2018-01-19	2018-02-10	41.54862	-71.55896
w18	Site 1267	Site 1267	Cam16	2018-01-19	2018-04-13	41.59623	-71.54754
w18	Site 2909	Site 2909	Cam13	2018-01-19	2018-02-12	41.41848	-71.47213
w18	Site 5166	Site 5166	OS-22	2018-01-19	2018-04-18	41.375628	-71.500991
w18	Site 5536	Site 5536	Cam14	2018-01-19	2018-02-14	41.53931	-71.47226
w18	Site 6259	Site 6259	OS-18	2018-01-19	2018-02-10	41.571011	-71.486198
w18	Site 7776	Site 7776	OS-19	2018-01-19	2018-04-20	41.452566	-71.448914
w18	Site 0306	Site 0306	Cam20	2018-01-22	2018-02-10	41.517635	-71.593583
w18	Site 1845	Site 1845	OS-25	2018-01-22	2018-04-20	41.490244	-71.424508
w18	Site 1930	Site 1930	OS-03	2018-01-22	2018-04-24	41.389465	-71.553354
w18	Site 7614	Site 7614	OS-05	2018-01-22	2018-04-20	41.54207	-71.43415
w18	Site 4499	Site 4499	OS-01	2018-01-28	2018-04-09	41.41054	-71.8131
w18	Site 2877	Site 2877	Cam12	2018-01-30	2018-03-12	41.40621	-71.681647
w18	Site 4681	Site 4681	OS-02	2018-02-15	2018-04-11	41.34457	-71.6865
w18	Site 5766	Site 5766	OS-04	2018-02-15	2018-04-16	41.47701	-71.55982
w18	Site 2909	Site 2909	Cam13	2018-02-19	2018-04-20	41.41848	-71.47213
w18	Site 5536	Site 5536	Cam14	2018-02-19	2018-04-20	41.53931	-71.47226
w18	Site 0924	Site 0924	Cam15	2018-02-20	2018-05-18	41.54862	-71.55896
w18	Site 4072	Site 4072	OS-08	2018-02-22	2018-04-16	41.448555	-71.594431
w18	Site 1052-old	Site 1052-old	OS-28	2018-02-24	2018-05-18	41.571348	-71.598754
w18	Site 2324	Site 2324	OS-29	2018-02-24	2018-04-29	41.54246	-71.61949997
w18	Site 3727	Site 3727	OS-33	2018-02-24	2018-04-29	41.53764	-71.6761
w18	Site 4569-old	Site 4569-old	OS-32	2018-02-24	2018-04-08	41.46265	-71.688107
w18	Site 5083	Site 5083	OS-24	2018-02-24	2018-04-18	41.56555	-71.7246
w18	Site 5853	Site 5853	OS-27	2018-02-24	2018-04-18	41.583706	-71.77618
w18	Site 8121	Site 8121	OS-13	2018-02-24	2018-04-29	41.5125	-71.6482
w18	Site 6259	Site 6259	OS-18	2018-02-26	2018-04-10	41.571011	-71.486198
w18	Site 0306	Site 0306	Cam20	2018-02-28	2018-05-15	41.517635	-71.593583
w18	Site 4477	Site 4477	Cam18	2018-03-12	2018-04-16	41.38553	-71.60159
w18	Site 2877	Site 2877	Cam12	2018-03-28	2018-04-25	41.40621	-71.681647
s18	Site 2324	Site 2324	OS-13	2018-06-13	2018-07-31	41.54246	-71.61949997
s18	Site 3824-old	Site 3824-old	Cam20	2018-06-13	2018-07-31	41.59649	-71.69392
s18	Site 4388	Site 4388	Cam16	2018-06-13	2018-08-01	41.461766	-71.638196
s18	Site 5360-old	Site 5360-old	OS-36 temp	2018-06-13	2018-07-31	41.63988	-71.73421
s18	Site 6582	Site 6582	OS-39 temp	2018-06-13	2018-08-01	41.68764	-71.6385
s18	Site 7243	Site 7243	Cam 17	2018-06-13	2018-07-31	41.59761	-71.73347
s18	Site 7868	Site 7868	OS-34 temp	2018-06-13	2018-07-19	41.61034	-71.76701
s18	Site 0476-old	Site 0476-old	Cam 3 Temp	2018-06-14	2018-08-03	41.85804	-71.74055
s18	Site 1989	Site 1989	OS-31 temp	2018-06-14	2018-08-01	41.73057	-71.73434
s18	Site 4756	Site 4756	OS-14 temp	2018-06-14	2018-08-01	41.75331	-71.78617
s18	Site 7567	Site 7567	OS-15 temp	2018-06-14	2018-08-03	41.86544	-71.77017
s18	Site 0156-old	Site 0156-old	Cam 12 temp	2018-06-15	2018-07-15	41.67143	-71.77289
s18	Site 0419	Site 0419	Cam 13 temp	2018-06-15	2018-06-27	41.6679	-71.68929
s18	Site 2147	Site 2147	OS-27	2018-06-15	2018-08-03	41.76223	-71.6898
s18	Site 2160	Site 2160	OS-32	2018-06-15	2018-08-03	41.77449	-71.57185
s18	Site 2181	Site 2181	OS-23	2018-06-15	2018-08-03	41.77306	-71.63387
s18	Site 2186	Site 2186	OS-28	2018-06-15	2018-08-03	41.79592	-71.67583
s18	Site 2236	Site 2236	OS-33	2018-06-15	2018-08-03	41.84525	-71.68954
s18	Site 3736	Site 3736	OS-02 temp	2018-06-15	2018-06-27	41.70279	-71.76675
s18	Site 2890	Site 2890	OS-45 temp	2018-06-18	2018-08-05	42.00288	-71.69673
s18	Site 3202	Site 3202	OS-37 temp	2018-06-18	2018-08-03	41.91288	-71.75371
s18	Site 3501	Site 3501	OS-11 temp	2018-06-18	2018-08-03	41.89901	-71.79144
s18	Site 3727	Site 3727	OS-30	2018-06-18	2018-07-31	41.53764	-71.6761
s18	Site 4715	Site 4715	OS-44 temp	2018-06-18	2018-08-05	41.9657783	-71.7134899
s18	Site 4726	Site 4726	OS-38 temp	2018-06-18	2018-08-05	41.902126	-71.726128
s18	Site 5083	Site 5083	OS-22	2018-06-18	2018-07-31	41.56555	-71.7246
s18	Site 5853	Site 5853	OS-20	2018-06-18	2018-07-31	41.583706	-71.77618
s18	Site 6862	Site 6862	OS-24 temp	2018-06-18	2018-08-05	41.94993	-71.75133
s18	Site 7648	Site 7648	OS-19 temp	2018-06-18	2018-08-05	41.9812	-71.7874
s18	Site 8121	Site 8121	OS-10	2018-06-18	2018-07-31	41.5125	-71.6482
s18	Site 4316	Site 4316	OS-41	2018-06-19	2018-08-01	41.507369	-71.778857
s18	Site 4499	Site 4499	OS-03	2018-06-19	2018-07-30	41.41054	-71.8131
s18	Site 4681	Site 4681	OS-46	2018-06-19	2018-08-02	41.34457	-71.6865
s18	Site 5669	Site 5669	OS-26	2018-06-19	2018-07-30	41.36141	-71.7431
s18	Site 5726	Site 5726	OS-18	2018-06-19	2018-07-30	41.3292	-71.83784
s18	Site 6610	Site 6610	OS-29	2018-06-19	2018-08-02	41.44464	-71.76099
s18	Site 7008	Site 7008	Cam21	2018-06-19	2018-06-25	41.36775	-71.7833
s18	Site 7193	Site 7193	OS-43	2018-06-19	2018-08-01	41.48797	-71.7179
s18	Site 1135	Site 1135	OS-21	2018-06-20	2018-08-01	41.414889	-71.618263
s18	Site 1386	Site 1386	OS-42	2018-06-20	2018-08-01	41.43696	-71.65805002
s18	Site 2681	Site 2681	OS-40	2018-06-20	2018-07-02	41.39655	-71.7598
s18	Site 2877	Site 2877	OS-35	2018-06-20	2018-08-02	41.40621	-71.681647
s18	Site 3629	Site 3629	Cam15	2018-06-20	2018-08-02	41.425864	-71.718712
s18	Site 3920	Site 3920	OS-17	2018-06-20	2018-08-02	41.393318	-71.709657
s18	Site 4569	Site 4569	Cam14	2018-06-20	2018-08-01	41.46398	-71.6892
s18	Site 0057	Site 0057	Cam 18 temp	2018-06-22	2018-08-01	41.72818	-71.67825
s18	Site 2041-old	Site 2041-old	OS-09 temp	2018-06-22	2018-08-02	41.81191	-71.78056
s18	Site 8008	Site 8008	OS-16 temp	2018-06-29	2018-08-03	41.82549	-71.72883
s18	Site 7008	Site 7008	Cam21	2018-07-02	2018-07-30	41.36775	-71.7833
s18	Site 3736	Site 3736	OS-02 temp	2018-07-04	2018-08-13	41.70279	-71.76675
s18	Site 0419	Site 0419	Cam 13 temp	2018-07-09	2018-08-09	41.6679	-71.68929
s18	Site 0795	Site 0795	OS-01	2018-07-09	2018-08-02	41.78012	-71.75005
s18	Site 2681	Site 2681	OS-40	2018-07-17	2018-07-30	41.39655	-71.7598
s18	Site 5425	Site 5425	OS-06 temp	2018-07-19	2018-08-01	41.69048	-71.7032
s18	Site 1845	Site 1845	OS-21	2018-08-03	2018-09-18	41.490244	-71.424508
s18	Site 2909	Site 2909	OS-42	2018-08-03	2018-09-19	41.41848	-71.47213
s18	Site 5166	Site 5166	OS-29	2018-08-03	2018-09-19	41.375628	-71.500991
s18	Site 5536	Site 5536	OS-46	2018-08-03	2018-09-17	41.53931	-71.47226
s18	Site 7614	Site 7614	OS-43	2018-08-03	2018-09-17	41.54207	-71.43415
s18	Site 7776	Site 7776	Cam14	2018-08-03	2018-09-19	41.452566	-71.448914
s18	Site 0306	Site 0306	Cam15	2018-08-06	2018-10-01	41.517635	-71.593583
s18	Site 0361-old	Site 0361-old	OS-35	2018-08-06	2018-09-26	41.500614	-71.53129
s18	Site 0795	Site 0795	OS-01	2018-08-06	2018-08-23	41.78012	-71.75005
s18	Site 0924	Site 0924	Cam16	2018-08-06	2018-10-01	41.54862	-71.55896
s18	Site 6259	Site 6259	OS-41	2018-08-06	2018-09-20	41.571011	-71.486198
s18	Site 8008	Site 8008	OS-44	2018-08-06	2018-08-13	41.82549	-71.72883
s18	Site 8149	Site 8149	OS-30	2018-08-06	2018-09-24	41.57578	-71.51727
s18	Site 0081	Site 0081	OS-19	2018-08-07	2018-09-24	41.70452	-71.60761
s18	Site 0460	Site 0460	OS-38	2018-08-07	2018-09-24	41.67298	-71.62635
s18	Site 1930	Site 1930	OS-20	2018-08-07	2018-09-19	41.389465	-71.553354
s18	Site 2853	Site 2853	OS-17	2018-08-07	2018-09-26	41.50518	-71.45692
s18	Site 4926	Site 4926	OS-0	2018-08-07	2018-09-20	41.65815	-71.52008
s18	Site 7314-old	Site 7314-old	Cam12	2018-08-07	2018-09-24	41.74404	-71.54398
s18	Site 7930-old	Site 7930-old	OS-03	2018-08-07	2018-09-24	41.62725	-71.62288
s18	Site 8001	Site 8001	OS-18	2018-08-07	2018-09-24	41.6406	-71.57732
s18	Site 0688	Site 0688	OS-31	2018-08-08	2018-09-28	41.904449	-71.56472004
s18	Site 0817	Site 0817	OS-11	2018-08-08	2018-10-05	41.89168	-71.61446
s18	Site 1285	Site 1285	OS-23	2018-08-08	2018-09-20	41.64237	-71.42597
s18	Site 1953	Site 1953	OS-27	2018-08-08	2018-09-20	41.63095	-71.50799
s18	Site 4717-old	Site 4717-old	OS-34	2018-08-08	2018-09-20	41.85295	-71.52752
s18	Site 0602	Site 0602	OS-45	2018-08-09	2018-09-28	41.92653	-71.64664
s18	Site 0862	Site 0862	Cam18	2018-08-09	2018-09-28	41.89969	-71.67089
s18	Site 1052	Site 1052	OS-28	2018-08-09	2018-09-20	41.58492	-71.61541
s18	Site 1267	Site 1267	OS-10	2018-08-10	2018-09-20	41.59623	-71.54754
s18	Site 2122	Site 2122	OS-33	2018-08-10	2018-09-20	41.79358	-71.56697
s18	Site 2220	Site 2220	Cam 17	2018-08-10	2018-09-20	41.83775	-71.57219
s18	Site 2539	Site 2539	OS-13	2018-08-10	2018-09-20	41.65216	-71.45937
s18	Site 3795	Site 3795	OS-22	2018-08-10	2018-09-20	41.82999	-71.60709
s18	Site 0134	Site 0134	OS-37	2018-08-12	2018-09-28	41.92829	-71.59283
s18	Site 1824-old	Site 1824-old	OS-15	2018-08-12	2018-09-27	41.92814	-71.47192
s18	Site 2312	Site 2312	OS-39	2018-08-12	2018-09-27	41.93313	-71.52667
s18	Site 0381	Site 0381	Cam20	2018-08-14	2018-09-26	41.41969	-71.56317
s18	Site 0487	Site 0487	OS-44	2018-08-14	2018-09-27	41.97721	-71.39423
s18	Site 0845	Site 0845	OS-40	2018-08-14	2018-09-24	41.436287	-71.526945
s18	Site 1687	Site 1687	OS-60	2018-08-14	2018-09-26	41.474909	-71.509153
s18	Site 2771-old	Site 2771-old	OS-36	2018-08-14	2018-09-27	41.955772	-71.43112
s18	Site 3496	Site 3496	OS-25	2018-08-14	2018-09-27	41.90034	-71.42982
s18	Site 4477	Site 4477	OS-32	2018-08-14	2018-09-26	41.38553	-71.60159
s18	Site 7790-old	Site 7790-old	OS-16	2018-08-14	2018-09-27	42.00166	-71.42309
s18	Site 8017-old	Site 8017-old	OS-02	2018-08-14	2018-09-27	41.98295	-71.50443
s18	Site 2251	Site 2251	OS-09	2018-08-15	2018-09-27	41.96021	-71.55228
s18	Site 4072	Site 4072	OS-08	2018-08-15	2018-10-02	41.448555	-71.594431
s18	Site 5013	Site 5013	OS-07	2018-08-15	2018-09-27	42.00933	-71.55882
s18	Site 5155-old	Site 5155-old	Cam13	2018-08-15	2018-10-05	41.98613	-71.60102
s18	Site 6921	Site 6921	OS-14	2018-08-15	2018-09-28	41.99274	-71.65376
s18	Site 5766	Site 5766	OS-26	2018-08-16	2018-10-02	41.47701	-71.55982
w19	Site 0306	Site 0306	OS-15	2018-11-08	2019-04-07	41.517635	-71.593583
w19	Site 0306	Site 0306-2	OS-43	2018-11-08	2019-04-07	41.51786	-71.59389
w19	Site 0924	Site 0924	OS-42	2018-11-08	2019-04-04	41.54862	-71.55896
w19	Site 0924	Site 0924-2	OS-06	2018-11-08	2019-04-04	41.54861	-71.55943
w19	Site 0924	Site 0924-3	OS-34	2018-11-08	2019-04-04	41.54863	-71.55837
w19	Site 1687	Site 1687	Cam 19	2018-11-08	2019-04-07	41.474909	-71.509153
w19	Site 1687	Site 1687-2	OS-02	2018-11-08	2019-04-07	41.47476	-71.5095
w19	Site 1687	Site 1687-4	OS-35	2018-11-08	2019-04-07	41.47538	-71.50939
w19	Site 4388	Site 4388	Cam14	2018-11-08	2019-04-07	41.461766	-71.638196
w19	Site 4388	Site 4388-3	OS-11	2018-11-08	2019-04-07	41.46217	-71.63853
w19	Site 4569	Site 4569	OS-31	2018-11-08	2019-04-04	41.46398	-71.6892
w19	Site 4569	Site 4569-2	OS-14	2018-11-08	2019-04-04	41.4642	-71.68982
w19	Site 6610	Site 6610	OS-16	2018-11-08	2019-04-04	41.44464	-71.76099
w19	Site 6610	Site 6610-1	Cam15	2018-11-08	2019-04-04	41.44516	-71.76158
w19	Site 6610	Site 6610-3	OS-21	2018-11-08	2019-04-04	41.44461	-71.76102
w19	Site 8121	Site 8121	OS-05	2018-11-08	2019-04-07	41.5125	-71.6482
w19	Site 8121	Site 8121-3	OS-26	2018-11-08	2019-04-07	41.51239	-71.6489
w19	Site 1135	Site 1135	OS-22	2018-11-12	2019-04-01	41.414889	-71.618263
w19	Site 1135	Site 1135-1	OS-39	2018-11-12	2019-04-01	41.41523	-71.61836
w19	Site 1135	Site 1135-4	OS-09	2018-11-12	2019-04-01	41.41442	-71.61803
w19	Site 1386	Site 1386	Cam 17	2018-11-12	2019-02-01	41.43696	-71.65805002
w19	Site 1386	Site 1386-4	OS-28	2018-11-12	2019-04-01	41.43748001	-71.65809
w19	Site 2681	Site 2681	OS-08	2018-11-12	2019-04-01	41.39655	-71.7598
w19	Site 2681	Site 2681-2	OS-38	2018-11-12	2019-04-01	41.39684	-71.75947
w19	Site 2681	Site 2681-4	OS-29	2018-11-12	2019-04-01	41.39676	-71.7602
w19	Site 2877	Site 2877	OS-03	2018-11-12	2019-04-10	41.40621	-71.681647
w19	Site 2877	Site 2877-2	OS-36	2018-11-12	2019-04-10	41.40646	-71.68114
w19	Site 2877	Site 2877-3	OS-10	2018-11-12	2019-04-10	41.40617	-71.68261201
w19	Site 3629	Site 3629	OS-32	2018-11-12	2019-04-10	41.425864	-71.718712
w19	Site 3629	Site 3629-3	OS-44	2018-11-12	2019-04-10	41.42536	-71.71844
w19	Site 3920	Site 3920	OS-04	2018-11-12	2019-03-18	41.393318	-71.709657
w19	Site 3920	Site 3920-1	OS-27	2018-11-12	2019-04-10	41.39291	-71.70987
w19	Site 3920	Site 3920-2	OS-13	2018-11-12	2019-04-10	41.39293	-71.70956
w19	Site 4499	Site 4499	OS-60	2018-11-12	2019-04-01	41.41054	-71.8131
w19	Site 4499	Site 4499-2	OS-25	2018-11-12	2019-04-01	41.41084	-71.8133
w19	Site 5669	Site 5669	Cam16	2018-11-12	2019-04-01	41.36141	-71.7431
w19	Site 5669	Site 5669-4	OS-41	2018-11-12	2019-01-02	41.36086	-71.7432
w19	Site 7008	Site 7008	OS-23	2018-11-12	2019-02-08	41.36775	-71.7833
w19	Site 7008	Site 7008-1	OS-95	2018-11-12	2019-04-01	41.36781	-71.7824
w19	Site 1930	Site 1930	OS-17	2018-11-13	2019-04-07	41.389465	-71.553354
w19	Site 1930	Site 1930-4	Cam20	2018-11-13	2019-04-07	41.38918	-71.55342
w19	Site 4072	Site 4072	OS-01	2018-11-13	2019-04-02	41.448555	-71.594431
w19	Site 4072	Site 4072-1	OS-18	2018-11-13	2019-04-02	41.44873	-71.59461
w19	Site 4072	Site 4072-3	OS-19	2018-11-13	2019-01-10	41.44893	-71.59409
w19	Site 4477	Site 4477	Cam13	2018-11-13	2019-04-07	41.38553	-71.60159
w19	Site 4477	Site 4477-1	OS-33	2018-11-13	2019-04-07	41.38573	-71.60152
w19	Site 4477	Site 4477-3	OS-24	2018-11-13	2019-04-07	41.38594	-71.60165
w19	Site 5766	Site 5766	OS-30	2018-11-13	2019-04-07	41.47701	-71.55982
w19	Site 5766	Site 5766-2	OS-40	2018-11-13	2019-04-07	41.47704	-71.55935
w19	Site 3629	Site 3629-4	OS-20	2018-12-11	2019-04-10	41.426227	-71.718447
w19	Site 5669	Site 5669-4	OS-41	2019-01-11	2019-04-01	41.36086	-71.7432
w19	Site 4072	Site 4072-3	OS-19	2019-02-06	2019-04-02	41.44893	-71.59409
w19	Site 1386	Site 1386	Cam 17	2019-02-15	2019-04-01	41.43696	-71.65805002
w19	Site 3920	Site 3920	OS-04	2019-03-21	2019-04-10	41.393318	-71.709657
s19	Site 3824	Site 3824	OS-21	2019-06-10	2019-07-26	41.59914	-71.69794
s19	Site 3824	Site 3824-1	OS-16	2019-06-10	2019-07-26	41.59942	-71.69741
s19	Site 5360	Site 5360	Cam13	2019-06-10	2019-07-26	41.642409	-71.7336683
s19	Site 5360	Site 5360-1	OS-07	2019-06-10	2019-07-26	41.64199	-71.734055
s19	Site 5853	Site 5853	OS-09	2019-06-10	2019-07-26	41.583706	-71.77618
s19	Site 5853	Site 5853-1	OS-25	2019-06-10	2019-07-26	41.583394	-71.775995
s19	Site 7868	Site 7868	OS-18	2019-06-10	2019-07-26	41.61034	-71.76701
s19	Site 7868	Site 7868-3	OS-06	2019-06-10	2019-06-12	41.61052	-71.76757
s19	Site 1135	Site 1135	OS-38	2019-06-11	2019-07-01	41.414889	-71.618263
s19	Site 1135	Site 1135-4	OS-08	2019-06-11	2019-07-19	41.41442	-71.61803
s19	Site 1386	Site 1386	OS-29	2019-06-11	2019-07-24	41.43696	-71.65805002
s19	Site 1386	Site 1386-4	OS-04 temp	2019-06-11	2019-06-19	41.43748001	-71.65809
s19	Site 2877	Site 2877	OS-19	2019-06-11	2019-07-24	41.40621	-71.681647
s19	Site 3629	Site 3629	OS-0	2019-06-11	2019-07-15	41.425864	-71.718712
s19	Site 3629	Site 3629-4	Cam18	2019-06-11	2019-07-24	41.426227	-71.718447
s19	Site 3920	Site 3920	OS-01	2019-06-11	2019-07-22	41.393318	-71.709657
s19	Site 3920	Site 3920-2	Cam16	2019-06-11	2019-07-22	41.39293	-71.70956
s19	Site 4388	Site 4388	Cam20	2019-06-11	2019-07-23	41.461766	-71.638196
s19	Site 4388	Site 4388-3	OS-39	2019-06-11	2019-07-23	41.46217	-71.63853
s19	Site 2324	Site 2324	OS-32	2019-06-12	2019-07-24	41.54246	-71.61949997
s19	Site 2324	Site 2324-4	OS-05	2019-06-12	2019-07-26	41.5423	-71.6199
s19	Site 3727	Site 3727	OS-44	2019-06-12	2019-07-26	41.53764	-71.6761
s19	Site 3727	Site 3727-1	OS-36	2019-06-12	2019-07-26	41.53747	-71.6756
s19	Site 4316	Site 4316	OS-27	2019-06-12	2019-07-26	41.507369	-71.778857
s19	Site 4316	Site 4316-4	OS-13	2019-06-12	2019-07-26	41.50766	-71.7784
s19	Site 4569	Site 4569	OS-24	2019-06-12	2019-07-23	41.46398	-71.6892
s19	Site 4569	Site 4569-2	OS-34	2019-06-12	2019-07-23	41.4642	-71.68982
s19	Site 7193	Site 7193	OS-17	2019-06-12	2019-07-25	41.48797	-71.7179
s19	Site 7193	Site 7193-2	OS-35	2019-06-12	2019-07-25	41.48746	-71.7179
s19	Site 8121	Site 8121	OS-03	2019-06-12	2019-07-25	41.5125	-71.6482
s19	Site 8121	Site 8121-3	OS-11	2019-06-12	2019-07-25	41.51239	-71.6489
s19	Site 2681	Site 2681	OS-42	2019-06-17	2019-07-22	41.39655	-71.7598
s19	Site 2681	Site 2681-4	OS-30	2019-06-17	2019-07-22	41.39676	-71.7602
s19	Site 4499	Site 4499	Cam12	2019-06-17	2019-07-23	41.41054	-71.8131
s19	Site 4499	Site 4499-2	OS-45	2019-06-17	2019-07-23	41.41084	-71.8133
s19	Site 4681	Site 4681	OS-28	2019-06-17	2019-07-22	41.34457	-71.6865
s19	Site 4681	Site 4681-4	OS-15	2019-06-17	2019-07-22	41.3451	-71.6861
s19	Site 5669	Site 5669	OS-33	2019-06-17	2019-06-26	41.36141	-71.7431
s19	Site 5669	Site 5669-4	os22-temp	2019-06-17	2019-07-22	41.36086	-71.7432
s19	Site 5726	Site 5726	OS-31	2019-06-17	2019-07-24	41.3292	-71.83784
s19	Site 5726	Site 5726-1	Cam14	2019-06-17	2019-07-24	41.32902	-71.8373
s19	Site 6610	Site 6610	OS-20	2019-06-17	2019-07-23	41.44464	-71.76099
s19	Site 6610	Site 6610-3	OS-37	2019-06-17	2019-07-23	41.44461	-71.76102
s19	Site 7008	Site 7008	OS-40	2019-06-17	2019-07-22	41.36775	-71.7833
s19	Site 7008	Site 7008-1	OS-14	2019-06-17	2019-07-22	41.36781	-71.7824
s19	Site 5083	Site 5083	OS-43	2019-06-18	2019-07-26	41.56555	-71.7246
s19	Site 5083	Site 5083-1	OS-60	2019-06-18	2019-07-26	41.56607	-71.7241
s19	Site 7243	Site 7243	OS-10	2019-06-18	2019-07-26	41.59761	-71.73347
s19	Site 7243	Site 7243-1	OS-26	2019-06-18	2019-07-26	41.59723	-71.73314
s19	Site 2877	Site 2877-3	cam17 temp	2019-06-26	2019-07-24	41.40617	-71.68261201
s19	Site 1386	Site 1386-4	OS-04 temp	2019-07-02	2019-07-22	41.43748001	-71.65809
s19	Site 7868	Site 7868-3	OS-02	2019-07-02	2019-07-26	41.61052	-71.76757
s19	Site 5669	Site 5669	OS-33	2019-07-09	2019-07-22	41.36141	-71.7431
s19	Site 1135	Site 1135	OS-38	2019-07-15	2019-07-24	41.414889	-71.618263
s19	Site 1845	Site 1845	OS-25	2019-07-29	2019-08-27	41.490244	-71.424508
s19	Site 1845	Site 1845-3	OS-26	2019-07-29	2019-08-27	41.49026	-71.42516
s19	Site 2909	Site 2909	OS-16	2019-07-29	2019-08-28	41.41848	-71.47213
s19	Site 2909	Site 2909-2	OS-18	2019-07-29	2019-09-10	41.41875	-71.47137
s19	Site 7614	Site 7614	OS-02	2019-07-29	2019-09-10	41.54207	-71.43415
s19	Site 7614	Site 7614-4	OS-10	2019-07-29	2019-09-10	41.5415	-71.43433
s19	Site 7776	Site 7776	OS-07	2019-07-29	2019-09-16	41.452566	-71.448914
s19	Site 7776	Site 7776-4	OS-21	2019-07-29	2019-09-16	41.45251	-71.44846
s19	Site 0361	Site 0361	OS-43 temp	2019-07-30	2019-09-16	41.49259	-71.53203
s19	Site 0361	Site 0361-4	OS-03 temp	2019-07-30	2019-09-16	41.49272	-71.53162
s19	Site 0381	Site 0381	OS-15 temp	2019-07-30	2019-09-18	41.41969	-71.56317
s19	Site 0381	Site 0381-4	OS-03	2019-07-30	2019-09-18	41.41967	-71.56258
s19	Site 0845	Site 0845	OS-09	2019-07-30	2019-09-12	41.436287	-71.526945
s19	Site 0845	Site 0845-4	OS-40-a	2019-07-30	2019-09-12	41.43667	-71.52738
s19	Site 1930	Site 1930-4	OS-28	2019-07-30	2019-09-16	41.38918	-71.55342
s19	Site 4477	Site 4477	OS-05	2019-07-30	2019-09-13	41.38553	-71.60159
s19	Site 4477	Site 4477-3	Camera 16	2019-07-30	2019-09-13	41.38594	-71.60165
s19	Site 1052	Site 1052	OS-34	2019-07-31	2019-09-09	41.58492	-71.61541
s19	Site 1052	Site 1052-4	OS-06	2019-07-31	2019-09-09	41.58494	-71.61604
s19	Site 4926	Site 4926	OS-33	2019-07-31	2019-09-13	41.65815	-71.52008
s19	Site 4926	Site 4926-1	OS-42	2019-07-31	2019-09-13	41.65808	-71.51944
s19	Site 7930	Site 7930	OS-30	2019-07-31	2019-09-09	41.62748	-71.63052
s19	Site 7930	Site 7930-2	Cam20	2019-07-31	2019-08-26	41.62738	-71.63028
s19	Site 8001	Site 8001	Cam 17	2019-07-31	2019-09-09	41.6406	-71.57732
s19	Site 8001	Site 8001-1	OS-32	2019-07-31	2019-09-09	41.64023	-71.57726
s19	Site 8149	Site 8149	OS-19	2019-07-31	2019-09-09	41.57578	-71.51727
s19	Site 0306	Site 0306	OS-22	2019-08-01	2019-09-18	41.517635	-71.593583
s19	Site 0306	Site 0306-2	Cam14	2019-08-01	2019-09-18	41.51786	-71.59389
s19	Site 0924	Site 0924	Cam 18 temp	2019-08-01	2019-09-09	41.54862	-71.55896
s19	Site 0924	Site 0924-3	OS-88	2019-08-01	2019-09-09	41.54863	-71.55837
s19	Site 1285	Site 1285	OS-44	2019-08-01	2019-09-13	41.64237	-71.42597
s19	Site 1285	Site 1285-2	OS-01	2019-08-01	2019-09-13	41.64211	-71.42624
s19	Site 1953	Site 1953	OS-36	2019-08-01	2019-09-09	41.63095	-71.50799
s19	Site 1953	Site 1953-1	OS-14	2019-08-01	2019-08-06	41.63131	-71.50746
s19	Site 2853	Site 2853	OS-35	2019-08-01	2019-09-18	41.50518	-71.45692
s19	Site 2853	Site 2853-2	OS-31	2019-08-01	2019-09-18	41.50484	-71.45632
s19	Site 5536	Site 5536	OS-39 temp	2019-08-01	2019-09-13	41.53931	-71.47226
s19	Site 5536	Site 5536-2	OS-20 temp	2019-08-01	2019-09-13	41.53912	-71.47269
s19	Site 6259	Site 6259	OS-17	2019-08-01	2019-09-13	41.571011	-71.486198
s19	Site 6259	Site 6259-2	OS-60	2019-08-01	2019-09-13	41.57115	-71.48588
s19	Site 1687	Site 1687	OS-45 temp	2019-08-02	2019-09-16	41.474909	-71.509153
s19	Site 1687	Site 1687-2	OS-37 temp	2019-08-02	2019-09-16	41.47476	-71.5095
s19	Site 5166	Site 5166	OS-13	2019-08-02	2019-09-05	41.375628	-71.500991
s19	Site 5166	Site 5166-2	OS-27	2019-08-02	2019-09-05	41.37547	-71.5014
s19	Site 4072	Site 4072	OS-29	2019-08-05	2019-09-24	41.448555	-71.594431
s19	Site 4072	Site 4072-2	OS-95	2019-08-05	2019-09-24	41.44877	-71.59463
s19	Site 5766	Site 5766	OS-41	2019-08-05	2019-09-13	41.47701	-71.55982
s19	Site 5766	Site 5766-2	OS-40	2019-08-05	2019-09-13	41.47704	-71.55935
s19	Site 2890	Site 2890	BSF_19	2019-08-06	2019-09-24	42.00288	-71.69673
s19	Site 2890	Site 2890-2	BSF_14	2019-08-06	2019-09-24	42.00256	-71.69667
s19	Site 3202	Site 3202	BSF_23	2019-08-06	2019-09-24	41.91288	-71.75371
s19	Site 3202	Site 3202-2	BSF_16	2019-08-06	2019-09-24	41.91269	-71.75422
s19	Site 3501	Site 3501	BSF_21	2019-08-06	2019-09-24	41.89901	-71.79144
s19	Site 3501	Site 3501-3	BSF_20	2019-08-06	2019-09-24	41.89896	-71.79072
s19	Site 4715	Site 4715	BSF_15	2019-08-06	2019-09-24	41.9657783	-71.7134899
s19	Site 4715	Site 4715-3	BSF_13	2019-08-06	2019-08-07	41.966122	-71.7138827
s19	Site 4726	Site 4726	BSF_48	2019-08-06	2019-09-24	41.902126	-71.726128
s19	Site 4726	Site 4726-1	BSF_22	2019-08-06	2019-09-24	41.901745	-71.72605
s19	Site 6862	Site 6862	BSF_25	2019-08-06	2019-09-24	41.94993	-71.75133
s19	Site 6862	Site 6862-4	BSF_24	2019-08-06	2019-09-24	41.95016	-71.7510013
s19	Site 7648	Site 7648	BSF_18	2019-08-06	2019-09-24	41.9812	-71.7874
s19	Site 7648	Site 7648-2	BSF_17	2019-08-06	2019-09-24	41.98096	-71.78791
s19	Site 0057	Site 0057-4	BSF_26	2019-08-07	2019-09-26	41.72846	-71.67887
s19	Site 0057	Site 0057	BSF_52	2019-08-07	2019-09-26	41.72818	-71.67825
s19	Site 0156	Site 0156	BSF_42	2019-08-07	2019-09-26	41.67257	-71.77378
s19	Site 0156	Site 0156-2	BSF_38	2019-08-07	2019-09-26	41.67273	-71.77386
s19	Site 0419	Site 0419	BSF_50	2019-08-07	2019-09-26	41.6679	-71.68929
s19	Site 0419	Site 0419-3	BSF_43	2019-08-07	2019-09-26	41.66805	-71.68979
s19	Site 1989	Site 1989	BSF_47	2019-08-07	2019-09-26	41.73079	-71.73454
s19	Site 1989	Site 1989-3	BSF_44	2019-08-07	2019-09-26	41.73114	-71.73441
s19	Site 3736	Site 3736	BSF_41	2019-08-07	2019-09-26	41.70279	-71.76675
s19	Site 3736	Site 3736-3	BSF_51	2019-08-07	2019-09-26	41.70256	-71.76701
s19	Site 5425	Site 5425	BSF_40	2019-08-07	2019-09-26	41.69048	-71.7032
s19	Site 5425	Site 5425-3	BSF_39	2019-08-07	2019-09-26	41.69065	-71.7027
s19	Site 6582	Site 6582-3	BSF_46	2019-08-07	2019-09-26	41.68737	-71.6391
s19	Site 2147	Site 2147	BSF_31	2019-08-08	2019-09-20	41.76223	-71.6898
s19	Site 2147	Site 2147-3	BSF_33	2019-08-08	2019-09-20	41.76262	-71.69009
s19	Site 2186	Site 2186	BSF_32	2019-08-08	2019-09-20	41.79592	-71.67583
s19	Site 2186	Site 2186-4	BSF_35	2019-08-08	2019-09-20	41.79632	-71.6753
s19	Site 2236	Site 2236	BSF_36	2019-08-08	2019-09-20	41.84525	-71.68954
s19	Site 2236	Site 2236-4	BSF_07	2019-08-08	2019-09-20	41.84514	-71.69025
s19	Site 4756	Site 4756	BSF_37	2019-08-08	2019-09-21	41.75331	-71.78617
s19	Site 4756	Site 4756-4	BSF_34	2019-08-08	2019-09-21	41.75328	-71.78543
s19	Site 7567	Site 7567	BSF_28	2019-08-08	2019-09-28	41.86544	-71.77017
s19	Site 7567	Site 7567-1	BSF_08	2019-08-08	2019-09-28	41.86516	-71.77055
s19	Site 8149	Site 8149-3	Cam12	2019-08-08	2019-09-09	41.5757	-71.51789
s19	Site 0476	Site 0476	BSF_05	2019-08-09	2019-09-28	41.85629	-71.74658
s19	Site 0476	Site 0476-2	BSF_02	2019-08-09	2019-09-28	41.85634	-71.74759
s19	Site 0795	Site 0795-1	BSF_06	2019-08-09	2019-09-21	41.78052	-71.75007
s19	Site 0795	Site 0795	BSF_29	2019-08-09	2019-09-21	41.78012	-71.75005
s19	Site 2041	Site 2041	BSF_12	2019-08-09	2019-09-21	41.80969	-71.77848
s19	Site 2041	Site 2041-4	BSF_04	2019-08-09	2019-09-21	41.81013	-71.77846
s19	Site 2160	Site 2160	BSF_27	2019-08-09	2019-09-19	41.77449	-71.57185
s19	Site 2160	Site 2160-1	BSF_30	2019-08-09	2019-09-19	41.77473	-71.57206
s19	Site 2181	Site 2181	BSF_54	2019-08-09	2019-09-20	41.77306	-71.63387
s19	Site 2181	Site 2181-4	BSF_53	2019-08-09	2019-09-20	41.77352	-71.63409
s19	Site 8008	Site 8008	BSF_03	2019-08-09	2019-09-28	41.82549	-71.72883
s19	Site 8008	Site 8008-2	BSF_11	2019-08-09	2019-09-28	41.82523	-71.72839
s19	Site 1930	Site 1930	Cam13	2019-08-14	2019-09-16	41.389465	-71.553354
s19	Site 4715	Site 4715-3	BSF_13	2019-08-16	2019-09-13	41.966122	-71.7138827
s19	Site 6582	Site 6582	BSF_49	2019-08-22	2019-09-26	41.68764	-71.6385
s19	Site 1953	Site 1953-1	OS-14	2019-08-26	2019-09-09	41.63131	-71.50746
s19	Site 4715	Site 4715-3	OS-01	2019-09-13	2019-09-24	41.966122	-71.7138827
s19	Site 0134	Site 0134	OS-32	2019-09-16	2019-10-19	41.92829	-71.59283
s19	Site 0134	Site 0134-1	Cam12	2019-09-16	2019-10-19	41.92866	-71.59257
s19	Site 0602	Site 0602	OS-19	2019-09-16	2019-10-16	41.92653	-71.64664
s19	Site 0602	Site 0602-3	OS-36	2019-09-16	2019-10-16	41.92691	-71.64668
s19	Site 0817	Site 0817	OS-30	2019-09-16	2019-10-19	41.89158	-71.61417
s19	Site 0817	Site 0817-1	OS-14	2019-09-16	2019-10-19	41.89151	-71.61482
s19	Site 0862	Site 0862	Cam20	2019-09-16	2019-10-16	41.89969	-71.67089
s19	Site 0862	Site 0862-4	OS-38	2019-09-16	2019-10-16	41.89936	-71.67139
s19	Site 2251	Site 2251	OS-42	2019-09-16	2019-10-19	41.96021	-71.55228
s19	Site 2251	Site 2251-1	OS-44	2019-09-16	2019-10-19	41.95972	-71.5521
s19	Site 5013	Site 5013	OS-25	2019-09-16	2019-10-15	42.00933	-71.55882
s19	Site 5013	Site 5013-3	OS-33	2019-09-16	2019-10-15	42.00969	-71.55836
s19	Site 5155	Site 5155	OS-09	2019-09-16	2019-10-15	41.98662	-71.60057
s19	Site 5155	Site 5155-4	OS-40-a	2019-09-16	2019-10-15	41.98664	-71.60105
s19	Site 6921	Site 6921	Cam18	2019-09-16	2019-10-15	41.99274	-71.65376
s19	Site 6921	Site 6921-1	OS-10	2019-09-16	2019-10-15	41.992044	-71.653547
s19	Site 0081	Site 0081	OS-18	2019-09-17	2019-10-16	41.70452	-71.60761
s19	Site 0081	Site 0081-4	OS-26	2019-09-17	2019-10-16	41.70499	-71.60719
s19	Site 0460	Site 0460	BSF_01	2019-09-17	2019-10-16	41.67298	-71.62635
s19	Site 0460	Site 0460-2	BSF_10	2019-09-17	2019-10-16	41.67283	-71.62704
s19	Site 2539	Site 2539	OS-16	2019-09-17	2019-10-25	41.65216	-71.45937
s19	Site 7314	Site 7314	OS-34	2019-09-17	2019-10-16	41.74404	-71.54398
s19	Site 7314	Site 7314-2	Cam 17	2019-09-17	2019-10-16	41.74432	-71.54436
s19	Site 0487	Site 0487	OS-60	2019-09-18	2019-10-15	41.97721	-71.39423
s19	Site 0487	Site 0487-2	OS-39	2019-09-18	2019-10-15	41.97715	-71.39371
s19	Site 1267	Site 1267	BSF_09	2019-09-18	2019-10-16	41.59623	-71.54754
s19	Site 1267	Site 1267-2	BSF_55	2019-09-18	2019-10-16	41.59653	-71.5479
s19	Site 1824	Site 1824	OS-02	2019-09-18	2019-10-15	41.9262	-71.46544
s19	Site 1824	Site 1824-2	OS-45	2019-09-18	2019-10-15	41.92668	-71.46523
s19	Site 2312	Site 2312	OS-17	2019-09-18	2019-10-15	41.93313	-71.52667
s19	Site 2312	Site 2312-4	OS-40	2019-09-18	2019-10-15	41.93259	-71.52659
s19	Site 2771	Site 2771	OS-05	2019-09-18	2019-10-15	41.95626	-71.4292
s19	Site 2771	Site 2771-2	OS-41	2019-09-18	2019-10-05	41.95584	-71.42904
s19	Site 3496	Site 3496	OS-43	2019-09-18	2019-10-15	41.90034	-71.42982
s19	Site 3496	Site 3496-1	OS-03	2019-09-18	2019-10-15	41.90045	-71.42924
s19	Site 3795	Site 3795	OS-37	2019-09-18	2019-10-16	41.82999	-71.60709
s19	Site 3795	Site 3795-2	OS-13	2019-09-18	2019-10-16	41.8294	-71.60681
s19	Site 7790	Site 7790	Cam16	2019-09-18	2019-10-15	42.00147	-71.42516
s19	Site 7790	Site 7790-2	OS-20	2019-09-18	2019-10-15	42.00116	-71.42459
s19	Site 0688	Site 0688	Cam13	2019-09-19	2019-10-19	41.904449	-71.56472004
s19	Site 0688	Site 0688-3	OS-07	2019-09-19	2019-10-19	41.89756	-71.53463
s19	Site 2220	Site 2220	OS-35	2019-09-19	2019-10-16	41.83775	-71.57219
s19	Site 2220	Site 2220-3	OS-31	2019-09-19	2019-10-16	41.83805	-71.57163
s19	Site 4717	Site 4717	OS-28	2019-09-19	2019-10-16	41.85178	-71.52969
s19	Site 8017	Site 8017	OS-21	2019-09-19	2019-10-15	41.98239	-71.52685
s19	Site 8017	Site 8017-2	BSF-45	2019-09-19	2019-10-15	41.9823	-71.52722
s19	Site 2122	Site 2122	BSF_30	2019-09-20	2019-10-16	41.79358	-71.56697
s19	Site 2122	Site 2122-4	BSF_27	2019-09-20	2019-10-16	41.79353	-71.56635
s19	Site 4717	Site 4717-2	BSF_31	2019-09-24	2019-10-16	41.85188	-71.52914
s19	Site 2539	Site 2539-2	BSF_33	2019-09-29	2019-10-25	41.65176	-71.45951
w20	Site 0476	Site 0476	BSF_42	2019-12-02	2020-01-21	41.85629	-71.74658
w20	Site 0476	Site 0476-2	BSF_06	2019-12-02	2020-01-21	41.85634	-71.74759
w20	Site 2236	Site 2236	BSF_29	2019-12-02	2020-01-21	41.84525	-71.68954
w20	Site 2236	Site 2236-4	BSF_37	2019-12-02	2020-01-21	41.84514	-71.69025
w20	Site 2890	Site 2890	OS-45	2019-12-02	2020-01-21	42.00288	-71.69673
w20	Site 2890	Site 2890-2	OS-43	2019-12-02	2020-01-21	42.00256	-71.69667
w20	Site 3501	Site 3501	OS-41	2019-12-02	2020-01-21	41.89901	-71.79144
w20	Site 3501	Site 3501-3	OS-03	2019-12-02	2020-01-21	41.89896	-71.79072
w20	Site 4715	Site 4715	OS-32	2019-12-02	2020-01-21	41.9657783	-71.7134899
w20	Site 4715	Site 4715-3	OS-01	2019-12-02	2020-01-21	41.966122	-71.7138827
w20	Site 6582	Site 6582	BSF_54	2019-12-02	2020-01-17	41.68764	-71.6385
w20	Site 6582	Site 6582-3	BSF_49	2019-12-02	2020-01-17	41.68737	-71.6391
w20	Site 7567	Site 7567	OS-42	2019-12-02	2020-01-21	41.86544	-71.77017
w20	Site 7567	Site 7567-1	OS-36	2019-12-02	2020-01-21	41.86516	-71.77055
w20	Site 7648	Site 7648	BSF_50	2019-12-02	2020-01-21	41.9812	-71.7874
w20	Site 7648	Site 7648-2	BSF_12	2019-12-02	2020-01-21	41.98096	-71.78791
w20	Site 8008	Site 8008	BSF_34	2019-12-02	2020-01-17	41.82549	-71.72883
w20	Site 8008	Site 8008-2	BSF_36	2019-12-02	2020-01-17	41.82523	-71.72839
w20	Site 0057	Site 0057	BSF_52	2019-12-04	2020-01-17	41.72818	-71.67825
w20	Site 0057	Site 0057-4	BSF_51	2019-12-04	2020-01-17	41.72846	-71.67887
w20	Site 0795	Site 0795	BSF_53	2019-12-04	2020-01-17	41.78012	-71.75005
w20	Site 0795	Site 0795-1	BSF_04	2019-12-04	2020-01-17	41.78052	-71.75007
w20	Site 1989	Site 1989	OS-05	2019-12-04	2020-01-17	41.73079	-71.73454
w20	Site 1989	Site 1989-3	Cam16	2019-12-04	2020-01-17	41.73114	-71.73441
w20	Site 2147	Site 2147	OS-18	2019-12-04	2020-01-17	41.76223	-71.6898
w20	Site 2147	Site 2147-3	Cam14	2019-12-04	2020-01-17	41.76262	-71.69009
w20	Site 2160	Site 2160	Cam12	2019-12-04	2020-01-23	41.77449	-71.57185
w20	Site 2160	Site 2160-1	OS-29	2019-12-04	2020-01-23	41.77473	-71.57206
w20	Site 2181	Site 2181	OS-44	2019-12-04	2020-01-21	41.77306	-71.63387
w20	Site 2181	Site 2181-4	OS-02	2019-12-04	2020-01-21	41.77352	-71.63409
w20	Site 2186	Site 2186	BSF_43	2019-12-04	2020-01-20	41.79592	-71.67583
w20	Site 2186	Site 2186-4	BSF_41	2019-12-04	2020-01-21	41.79632	-71.6753
w20	Site 4756	Site 4756	OS-20	2019-12-04	2020-01-17	41.75331	-71.78617
w20	Site 4756	Site 4756-4	OS-09	2019-12-04	2020-01-17	41.75328	-71.78543
w20	Site 0156	Site 0156	BSF_46	2019-12-05	2020-01-17	41.67257	-71.77378
w20	Site 0156	Site 0156-2	BSF_22	2019-12-05	2020-01-17	41.67292	-71.77369
w20	Site 0419	Site 0419	BSF_47	2019-12-05	2020-01-17	41.6679	-71.68929
w20	Site 0419	Site 0419-3	BSF_35	2019-12-05	2020-01-17	41.66805	-71.68979
w20	Site 3736	Site 3736	OS-26	2019-12-05	2020-01-17	41.70279	-71.76675
w20	Site 3736	Site 3736-3	OS-15	2019-12-05	2020-01-17	41.70256	-71.76701
w20	Site 5360	Site 5360	BSF_25	2019-12-05	2020-01-17	41.642409	-71.7336683
w20	Site 5360	Site 5360-1	BSF_48	2019-12-05	2020-01-17	41.64199	-71.734055
w20	Site 5425	Site 5425	OS-10	2019-12-05	2020-01-17	41.69048	-71.7032
w20	Site 5425	Site 5425-3	OS-39	2019-12-05	2020-01-17	41.69065	-71.7027
w20	Site 1135	Site 1135	OS-06	2019-12-06	2020-01-20	41.414889	-71.618263
w20	Site 1135	Site 1135-4	OS-27	2019-12-06	2020-01-20	41.41442	-71.61803
w20	Site 1386	Site 1386-4	OS-11	2019-12-06	2020-01-20	41.43748001	-71.65809
w20	Site 2877	Site 2877	BSF_17	2019-12-06	2020-01-20	41.40621	-71.681647
w20	Site 2877	Site 2877-3	BSF_16	2019-12-06	2020-01-20	41.40617	-71.68261201
w20	Site 3629	Site 3629	BSF_21	2019-12-06	2020-01-21	41.425864	-71.718712
w20	Site 3629	Site 3629-4	BSF_24	2019-12-06	2020-01-20	41.426227	-71.718447
w20	Site 3920	Site 3920	BSF_32	2019-12-06	2020-01-20	41.393318	-71.709657
w20	Site 3920	Site 3920-2	BSF_23	2019-12-06	2020-01-21	41.39293	-71.70956
w20	Site 4388	Site 4388	Cam18	2019-12-06	2020-01-20	41.461766	-71.638196
w20	Site 4388	Site 4388-3	OS-25	2019-12-06	2020-01-20	41.46217	-71.63853
w20	Site 2041	Site 2041	BSF_39	2019-12-08	2020-01-17	41.80969	-71.77848
w20	Site 2041	Site 2041-4	BSF_26	2019-12-08	2020-01-17	41.81013	-71.77846
w20	Site 3202	Site 3202	OS-21	2019-12-08	2020-01-21	41.91288	-71.75371
w20	Site 3202	Site 3202-2	OS-22	2019-12-08	2020-01-21	41.91269	-71.75422
w20	Site 6862	Site 6862	OS-16	2019-12-08	2020-01-21	41.94993	-71.75133
w20	Site 6862	Site 6862-4	OS-17	2019-12-08	2020-01-21	41.95016	-71.7510013
w20	Site 2681	Site 2681	OS-33	2019-12-09	2020-01-20	41.39655	-71.7598
w20	Site 2681	Site 2681-4	OS-19	2019-12-09	2020-01-20	41.39676	-71.7602
w20	Site 4499	Site 4499	BSF_18	2019-12-09	2020-01-20	41.41054	-71.8131
w20	Site 4499	Site 4499-2	BSF_20	2019-12-09	2020-01-20	41.41084	-71.8133
w20	Site 4681	Site 4681	OS-40	2019-12-09	2020-01-20	41.34457	-71.6865
w20	Site 4681	Site 4681-4	OS-31	2019-12-09	2020-01-20	41.3451	-71.6861
w20	Site 5669	Site 5669	BSF_38	2019-12-09	2020-01-20	41.36141	-71.7431
w20	Site 5669	Site 5669-4	BSF_07	2019-12-09	2020-01-20	41.36086	-71.7432
w20	Site 5726	Site 5726	OS-37	2019-12-09	2020-01-20	41.3292	-71.83784
w20	Site 5726	Site 5726-1	OS-28	2019-12-09	2020-01-20	41.32902	-71.8373
w20	Site 6610	Site 6610	BSF_44	2019-12-09	2020-01-20	41.44464	-71.76099
w20	Site 6610	Site 6610-1	BSF_14	2019-12-09	2020-01-20	41.44461	-71.76102
w20	Site 7008	Site 7008	BSF_19	2019-12-09	2020-01-20	41.36775	-71.7833
w20	Site 7008	Site 7008-1	BSF_40	2019-12-09	2020-01-20	41.36781	-71.7824
w20	Site 2324	Site 2324	BSF_30	2019-12-10	2020-01-24	41.54246	-71.61949997
w20	Site 2324	Site 2324-4	BSF_31	2019-12-10	2020-01-24	41.5423	-71.6199
w20	Site 3727	Site 3727	OS-47	2019-12-10	2020-01-24	41.53764	-71.6761
w20	Site 3727	Site 3727-1	OS-49	2019-12-10	2020-01-24	41.53747	-71.6756
w20	Site 4316	Site 4316	BSF_05	2019-12-10	2020-01-24	41.507369	-71.778857
w20	Site 4316	Site 4316-4	BSF_01	2019-12-10	2020-01-24	41.50766	-71.7784
w20	Site 4569	Site 4569	BSF_09	2019-12-10	2020-01-20	41.46398	-71.6892
w20	Site 4569	Site 4569-2	BSF_08	2019-12-10	2020-01-20	41.4642	-71.68982
w20	Site 5083	Site 5083	OS-48	2019-12-10	2020-01-24	41.56555	-71.7246
w20	Site 5083	Site 5083-1	OS-34	2019-12-10	2020-01-24	41.56607	-71.7241
w20	Site 7193	Site 7193	OS-07	2019-12-10	2020-01-24	41.48797	-71.7179
w20	Site 8121	Site 8121	OS-30	2019-12-10	2020-01-24	41.5125	-71.6482
w20	Site 8121	Site 8121-3	OS-38	2019-12-10	2020-01-24	41.51239	-71.6489
w20	Site 3824	Site 3824	BSF_27	2019-12-11	2020-01-24	41.59914	-71.69794
w20	Site 3824	Site 3824-1	BSF_03	2019-12-11	2020-01-24	41.59942	-71.69741
w20	Site 5853	Site 5853	BSF_55	2019-12-11	2020-01-24	41.583706	-71.77618
w20	Site 5853	Site 5853-1	BSF_33	2019-12-11	2020-01-24	41.583394	-71.775995
w20	Site 7243	Site 7243	Cam 17	2019-12-11	2020-01-24	41.59761	-71.73347
w20	Site 7243	Site 7243-1	OS-13	2019-12-11	2020-01-24	41.59723	-71.73314
w20	Site 7868	Site 7868	Cam13	2019-12-11	2020-01-24	41.61034	-71.76701
w20	Site 7868	Site 7868-3	OS-35	2019-12-11	2020-01-24	41.61052	-71.76757
w20	Site 4726	Site 4726	BSF_02	2019-12-18	2020-01-21	41.902126	-71.726128
w20	Site 4726	Site 4726-1	BSF_15	2019-12-18	2020-01-21	41.901745	-71.72605
w20	Site 7193	Site 7193-2	Cam20	2020-01-03	2020-01-24	41.48746	-71.7179
w20	Site 1386	Site 1386	OS-04	2020-01-07	2020-01-20	41.43696	-71.65805002
w20	Site 0134	Site 0134	OS-43	2020-01-22	2020-03-17	41.92829	-71.59283
w20	Site 0134	Site 0134-1	OS-03	2020-01-22	2020-03-17	41.92866	-71.59257
w20	Site 0602	Site 0602	BSF_06	2020-01-22	2020-03-17	41.92653	-71.64664
w20	Site 0602	Site 0602-3	BSF_42	2020-01-22	2020-03-17	41.92691	-71.64668
w20	Site 0817	Site 0817	BSF_02	2020-01-22	2020-03-14	41.89158	-71.61417
w20	Site 0817	Site 0817-1	BSF_43	2020-01-22	2020-03-14	41.89151	-71.61482
w20	Site 0862	Site 0862	BSF_37	2020-01-22	2020-03-17	41.89969	-71.67089
w20	Site 0862	Site 0862-4	BSF_29	2020-01-22	2020-03-17	41.89936	-71.67139
w20	Site 2251	Site 2251	OS-44	2020-01-22	2020-03-17	41.96021	-71.55228
w20	Site 2251	Site 2251-1	OS-02	2020-01-22	2020-03-17	41.95972	-71.5521
w20	Site 5155	Site 5155	OS-42	2020-01-22	2020-03-17	41.98662	-71.60057
w20	Site 5155	Site 5155-4	OS-36	2020-01-22	2020-03-17	41.98664	-71.60105
w20	Site 6921	Site 6921	OS-21	2020-01-22	2020-03-17	41.99274	-71.65376
w20	Site 6921	Site 6921-1	OS-41	2020-01-22	2020-03-08	41.992044	-71.653547
w20	Site 0081	Site 0081	OS-17	2020-01-23	2020-03-18	41.70452	-71.60761
w20	Site 0081	Site 0081-4	OS-01	2020-01-23	2020-03-18	41.70499	-71.60719
w20	Site 0688	Site 0688	BSF_26	2020-01-23	2020-03-18	41.904449	-71.56472004
w20	Site 0688	Site 0688-3	BSF_34	2020-01-23	2020-03-18	41.89756	-71.53463
w20	Site 2122	Site 2122	Cam12	2020-01-23	2020-03-18	41.79358	-71.56697
w20	Site 2122	Site 2122-4	OS-29	2020-01-23	2020-03-18	41.79353	-71.56635
w20	Site 2220	Site 2220	OS-09	2020-01-23	2020-03-18	41.83775	-71.57219
w20	Site 2220	Site 2220-3	Cam14	2020-01-23	2020-03-18	41.83805	-71.57163
w20	Site 3795	Site 3795	OS-20	2020-01-23	2020-03-14	41.82999	-71.60709
w20	Site 3795	Site 3795-2	OS-18	2020-01-23	2020-03-14	41.8294	-71.60681
w20	Site 4717	Site 4717	BSF_36	2020-01-23	2020-03-18	41.85178	-71.52969
w20	Site 4717	Site 4717-2	BSF_53	2020-01-23	2020-03-18	41.85188	-71.52914
w20	Site 7314	Site 7314	BSF_12	2020-01-23	2020-03-18	41.74404	-71.54398
w20	Site 7314	Site 7314-2	BSF_50	2020-01-23	2020-02-11	41.74432	-71.54436
w20	Site 0924	Site 0924	BSF_31	2020-01-24	2020-03-23	41.54862	-71.55896
w20	Site 0924	Site 0924-3	BSF_30	2020-01-24	2020-03-23	41.54863	-71.55837
w20	Site 1052	Site 1052-4	OS-47	2020-01-24	2020-03-19	41.58494	-71.61604
w20	Site 0487	Site 0487	Cam20	2020-01-27	2020-03-16	41.97721	-71.39423
w20	Site 0487	Site 0487-2	OS-34	2020-01-27	2020-03-16	41.97715	-71.39371
w20	Site 1824	Site 1824	BSF_47	2020-01-27	2020-03-16	41.9262	-71.46544
w20	Site 1824	Site 1824-2	BSF_35	2020-01-27	2020-03-16	41.92668	-71.46523
w20	Site 2312	Site 2312	BSF_33	2020-01-27	2020-03-17	41.93313	-71.52667
w20	Site 2312	Site 2312-4	BSF_39	2020-01-27	2020-03-17	41.93259	-71.52659
w20	Site 2771	Site 2771	OS-15	2020-01-27	2020-03-16	41.95626	-71.4292
w20	Site 2771	Site 2771-2	OS-26	2020-01-27	2020-03-16	41.95584	-71.42904
w20	Site 3496	Site 3496	BSF_22	2020-01-27	2020-03-16	41.90034	-71.42982
w20	Site 3496	Site 3496-1	BSF_04	2020-01-27	2020-03-16	41.90045	-71.42924
w20	Site 5013	Site 5013	BSF_01	2020-01-27	2020-03-17	42.00933	-71.55882
w20	Site 5013	Site 5013-3	BSF_05	2020-01-27	2020-03-17	42.00969	-71.55836
w20	Site 7790	Site 7790	BSF_46	2020-01-27	2020-02-25	42.00147	-71.42516
w20	Site 7790	Site 7790-2	BSF_55	2020-01-27	2020-03-16	42.00116	-71.42459
w20	Site 8017	Site 8017	OS-48	2020-01-27	2020-03-17	41.98239	-71.52685
w20	Site 8017	Site 8017-2	OS-05	2020-01-27	2020-03-17	41.9823	-71.52722
w20	Site 0460	Site 0460	BSF_25	2020-01-28	2020-03-18	41.67298	-71.62635
w20	Site 7930	Site 7930	OS-35	2020-01-28	2020-03-18	41.62748	-71.63052
w20	Site 7930	Site 7930-2	OS-39	2020-01-28	2020-02-15	41.62738	-71.63028
w20	Site 8001	Site 8001	BSF_54	2020-01-28	2020-03-18	41.6406	-71.57732
w20	Site 8001	Site 8001-1	BSF_52	2020-01-28	2020-03-18	41.64023	-71.57726
w20	Site 8149	Site 8149	OS-10	2020-01-28	2020-03-19	41.57578	-71.51727
w20	Site 8149	Site 8149-3	OS-30	2020-01-28	2020-03-19	41.5757	-71.51789
w20	Site 1845	Site 1845	OS-45	2020-01-29	2020-03-20	41.490244	-71.424508
w20	Site 1845	Site 1845-3	Cam 17	2020-01-29	2020-03-20	41.49026	-71.42516
w20	Site 1953	Site 1953	BSF_27	2020-01-29	2020-03-23	41.63095	-71.50799
w20	Site 1953	Site 1953-1	BSF_15	2020-01-29	2020-03-23	41.63131	-71.50746
w20	Site 2853	Site 2853	OS-32	2020-01-29	2020-03-20	41.50518	-71.45692
w20	Site 2853	Site 2853-2	Cam16	2020-01-29	2020-03-20	41.50484	-71.45632
w20	Site 2909	Site 2909	OS-13	2020-01-29	2020-03-20	41.41848	-71.47213
w20	Site 2909	Site 2909-2	OS-38	2020-01-29	2020-03-20	41.41875	-71.47137
w20	Site 4926	Site 4926	BSF_19	2020-01-29	2020-03-18	41.65815	-71.52008
w20	Site 4926	Site 4926-1	BSF_40	2020-01-29	2020-03-18	41.65808	-71.51944
w20	Site 5166	Site 5166	OS-06	2020-01-29	2020-03-20	41.375628	-71.500991
w20	Site 5166	Site 5166-2	OS-27	2020-01-29	2020-03-20	41.37547	-71.5014
w20	Site 5536	Site 5536	OS-07	2020-01-29	2020-03-20	41.53931	-71.47226
w20	Site 5536	Site 5536-2	Cam13	2020-01-29	2020-03-20	41.53912	-71.47269
w20	Site 6259	Site 6259	BSF_49	2020-01-29	2020-03-20	41.571011	-71.486198
w20	Site 6259	Site 6259-2	BSF_51	2020-01-29	2020-03-20	41.57115	-71.48588
w20	Site 7614	Site 7614	BSF_41	2020-01-29	2020-03-20	41.54207	-71.43415
w20	Site 7614	Site 7614-4	BSF_03	2020-01-29	2020-03-20	41.5415	-71.43433
w20	Site 7776	Site 7776	OS-22	2020-01-29	2020-03-20	41.452566	-71.448914
w20	Site 7776	Site 7776-4	OS-16	2020-01-29	2020-03-20	41.45251	-71.44846
w20	Site 0306	Site 0306	BSF_24	2020-01-30	2020-03-19	41.517635	-71.593583
w20	Site 0381	Site 0381	OS-31	2020-01-30	2020-03-19	41.41969	-71.56317
w20	Site 0381	Site 0381-4	OS-19	2020-01-30	2020-03-19	41.41967	-71.56258
w20	Site 1285	Site 1285	BSF_16	2020-01-30	2020-03-18	41.64237	-71.42597
w20	Site 1285	Site 1285-2	BSF_17	2020-01-30	2020-03-18	41.64211	-71.42624
w20	Site 1930	Site 1930	BSF_20	2020-01-30	2020-03-23	41.389465	-71.553354
w20	Site 1930	Site 1930-4	BSF_44	2020-01-30	2020-03-23	41.38918	-71.55342
w20	Site 2539	Site 2539	OS-25	2020-01-30	2020-03-23	41.65216	-71.45937
w20	Site 2539	Site 2539-2	OS-04	2020-01-30	2020-02-09	41.65176	-71.45951
w20	Site 4477	Site 4477	BSF_38	2020-01-30	2020-03-23	41.38553	-71.60159
w20	Site 4477	Site 4477-3	BSF_18	2020-01-30	2020-03-23	41.38594	-71.60165
w20	Site 0361	Site 0361	BSF_23	2020-01-31	2020-03-25	41.49259	-71.53203
w20	Site 0361	Site 0361-4	BSF_21	2020-01-31	2020-03-20	41.49272	-71.53162
w20	Site 0845	Site 0845	OS-33	2020-01-31	2020-03-21	41.436287	-71.526945
w20	Site 0845	Site 0845-4	OS-28	2020-01-31	2020-03-21	41.43667	-71.52738
w20	Site 1687	Site 1687	BSF_10	2020-01-31	2020-03-25	41.474909	-71.509153
w20	Site 1687	Site 1687-2	BSF_28	2020-01-31	2020-03-21	41.47476	-71.5095
w20	Site 4072	Site 4072	OS-40	2020-01-31	2020-03-27	41.448555	-71.594431
w20	Site 4072	Site 4072-2	OS-37	2020-01-31	2020-03-27	41.44877	-71.59463
w20	Site 5766	Site 5766	BSF_07	2020-01-31	2020-03-25	41.47701	-71.55982
w20	Site 5766	Site 5766-2	BSF_14	2020-01-31	2020-03-20	41.47704	-71.55935
w20	Site 1267	Site 1267	BSF-45	2020-02-01	2020-03-21	41.59623	-71.54754
w20	Site 1267	Site 1267-2	BSF_08	2020-02-01	2020-03-21	41.59653	-71.5479
w20	Site 0306	Site 0306-2	BSF_09	2020-02-14	2020-03-19	41.51786	-71.59389
w20	Site 1052	Site 1052	OS-49	2020-02-14	2020-03-19	41.58492	-71.61541
w20	Site 0460	Site 0460-2	BSF_48	2020-02-15	2020-03-18	41.67283	-71.62704
w20	Site 7314	Site 7314-2	BSF_50	2020-02-26	2020-03-18	41.74432	-71.54436
w20	Site 7930	Site 7930-2	OS-39	2020-02-29	2020-03-18	41.62738	-71.63028
w20	Site 2539	Site 2539-2	OS-04	2020-03-02	2020-03-04	41.65176	-71.45951
s20	Site 2324	Site 2324	OS-01	2020-06-08	2020-07-26	41.54246	-71.61949997
s20	Site 2324	Site 2324-4	OS-29	2020-06-08	2020-07-26	41.5423	-71.6199
s20	Site 3727	Site 3727	OS-03	2020-06-08	2020-07-26	41.53764	-71.6761
s20	Site 3727	Site 3727-1	OS-33	2020-06-08	2020-07-26	41.53747	-71.6756
s20	Site 4316	Site 4316	BSF_26	2020-06-08	2020-07-26	41.507369	-71.778857
s20	Site 4316	Site 4316-4	BSF_53	2020-06-08	2020-07-26	41.50766	-71.7784
s20	Site 4569	Site 4569	OS-48	2020-06-08	2020-07-26	41.46398	-71.6892
s20	Site 4569	Site 4569-2	OS-42	2020-06-08	2020-07-26	41.4642	-71.68982
s20	Site 7193	Site 7193	OS-17	2020-06-08	2020-07-26	41.48797	-71.7179
s20	Site 7193	Site 7193-2	OS-35	2020-06-08	2020-07-26	41.48746	-71.7179
s20	Site 8121	Site 8121	OS-21	2020-06-08	2020-07-26	41.5125	-71.6482
s20	Site 8121	Site 8121-3	OS-39	2020-06-08	2020-07-26	41.51239	-71.6489
s20	Site 1135	Site 1135	OS-32	2020-06-10	2020-07-22	41.414889	-71.618263
s20	Site 1135	Site 1135-4	OS-37	2020-06-10	2020-07-22	41.41442	-71.61803
s20	Site 1386	Site 1386	OS-25	2020-06-10	2020-07-22	41.43696	-71.65805002
s20	Site 1386	Site 1386-4	OS-28	2020-06-10	2020-06-28	41.43748001	-71.65809
s20	Site 2877	Site 2877	OS-45	2020-06-10	2020-07-22	41.40621	-71.681647
s20	Site 2877	Site 2877-3	OS-13	2020-06-10	2020-07-22	41.40617	-71.68261201
s20	Site 3629	Site 3629	OS-06	2020-06-10	2020-06-27	41.425864	-71.718712
s20	Site 3629	Site 3629-4	OS-16	2020-06-10	2020-07-22	41.426227	-71.718447
s20	Site 3920	Site 3920	Cam12	2020-06-10	2020-07-22	41.393318	-71.709657
s20	Site 4388	Site 4388	Cam18	2020-06-10	2020-07-22	41.461766	-71.638196
s20	Site 4388	Site 4388-3	OS-20	2020-06-10	2020-07-22	41.46217	-71.63853
s20	Site 6610	Site 6610	OS-07	2020-06-10	2020-07-22	41.44464	-71.76099
s20	Site 6610	Site 6610-1	OS-22	2020-06-10	2020-07-22	41.44527	-71.76119
s20	Site 2681	Site 2681	BSF_43	2020-06-11	2020-07-28	41.39655	-71.7598
s20	Site 2681	Site 2681-4	BSF_36	2020-06-11	2020-07-28	41.39676	-71.7602
s20	Site 4499	Site 4499	BSF_41	2020-06-11	2020-07-28	41.41054	-71.8131
s20	Site 4499	Site 4499-2	BSF_20	2020-06-11	2020-07-28	41.41084	-71.8133
s20	Site 4681	Site 4681	OS-31	2020-06-11	2020-06-26	41.34457	-71.6865
s20	Site 4681	Site 4681-4	Cam20	2020-06-11	2020-07-10	41.3451	-71.6861
s20	Site 5669	Site 5669	OS-47	2020-06-11	2020-07-28	41.36141	-71.7431
s20	Site 5669	Site 5669-4	OS-49	2020-06-11	2020-07-28	41.36086	-71.7432
s20	Site 5726	Site 5726	Cam16	2020-06-11	2020-07-28	41.3292	-71.83784
s20	Site 5726	Site 5726-1	OS-09	2020-06-11	2020-07-28	41.32902	-71.8373
s20	Site 7008	Site 7008	BSF_03	2020-06-11	2020-07-28	41.36775	-71.7833
s20	Site 7008	Site 7008-1	BSF_15	2020-06-11	2020-07-28	41.36781	-71.7824
s20	Site 0156	Site 0156	BSF_27	2020-06-12	2020-07-29	41.67257	-71.77378
s20	Site 0156	Site 0156-2	BSF_40	2020-06-12	2020-07-29	41.67273	-71.77386
s20	Site 0419	Site 0419	BSF_01	2020-06-12	2020-07-29	41.6679	-71.68929
s20	Site 0419	Site 0419-3	BSF_39	2020-06-12	2020-07-29	41.66805	-71.68979
s20	Site 3736	Site 3736	BSF_35	2020-06-12	2020-07-29	41.70279	-71.76675
s20	Site 3736	Site 3736-3	OS-18	2020-06-12	2020-07-29	41.70256	-71.76701
s20	Site 3824	Site 3824	OS-11	2020-06-12	2020-07-29	41.59914	-71.69794
s20	Site 3824	Site 3824-1	OS-34	2020-06-12	2020-07-29	41.59942	-71.69741
s20	Site 5083	Site 5083	BSF_05	2020-06-12	2020-07-29	41.56555	-71.7246
s20	Site 5083	Site 5083-1	BSF_23	2020-06-12	2020-07-29	41.56607	-71.7241
s20	Site 5360	Site 5360	BSF_31	2020-06-12	2020-07-29	41.642409	-71.7336683
s20	Site 5360	Site 5360-1	OS-02	2020-06-12	2020-07-29	41.64199	-71.734055
s20	Site 5425	Site 5425	BSF_33	2020-06-12	2020-07-29	41.69048	-71.7032
s20	Site 5425	Site 5425-3	BSF-45	2020-06-12	2020-07-29	41.69065	-71.7027
s20	Site 5853	Site 5853	BSF_18	2020-06-12	2020-07-27	41.583706	-71.77618
s20	Site 5853	Site 5853-1	BSF_06	2020-06-12	2020-07-27	41.583394	-71.775995
s20	Site 6582	Site 6582	BSF_34	2020-06-12	2020-07-29	41.68764	-71.6385
s20	Site 6582	Site 6582-3	BSF_22	2020-06-12	2020-07-29	41.68737	-71.6391
s20	Site 7243	Site 7243	OS-30	2020-06-12	2020-07-29	41.59761	-71.73347
s20	Site 7243	Site 7243-1	OS-27	2020-06-12	2020-07-29	41.59723	-71.73314
s20	Site 7868	Site 7868	BSF_11	2020-06-12	2020-07-27	41.61034	-71.76701
s20	Site 7868	Site 7868-3	BSF_10	2020-06-12	2020-07-27	41.61052	-71.76757
s20	Site 0476	Site 0476	BSF_25	2020-06-15	2020-07-29	41.85629	-71.74658
s20	Site 0476	Site 0476-2	BSF_16	2020-06-15	2020-07-29	41.85634	-71.74759
s20	Site 2236	Site 2236	BSF_55	2020-06-15	2020-07-29	41.84525	-71.68954
s20	Site 2236	Site 2236-4	BSF_29	2020-06-15	2020-07-29	41.84514	-71.69025
s20	Site 2890	Site 2890	OS-44	2020-06-15	2020-07-29	42.00288	-71.69673
s20	Site 2890	Site 2890-2	OS-19	2020-06-15	2020-07-29	42.00256	-71.69667
s20	Site 3202	Site 3202	BSF_30	2020-06-15	2020-07-29	41.91288	-71.75371
s20	Site 3202	Site 3202-2	BSF_09	2020-06-15	2020-07-29	41.91269	-71.75422
s20	Site 3501	Site 3501	BSF_08	2020-06-15	2020-07-29	41.89901	-71.79144
s20	Site 3501	Site 3501-3	BSF_46	2020-06-15	2020-07-29	41.89896	-71.79072
s20	Site 4715	Site 4715	OS-41	2020-06-15	2020-07-19	41.9657783	-71.7134899
s20	Site 4715	Site 4715-3	OS-15	2020-06-15	2020-07-29	41.966122	-71.7138827
s20	Site 4726	Site 4726	BSF_42	2020-06-15	2020-06-26	41.902126	-71.726128
s20	Site 4726	Site 4726-1	BSF_12	2020-06-15	2020-07-29	41.901745	-71.72605
s20	Site 6862	Site 6862	BSF_19	2020-06-15	2020-07-29	41.94993	-71.75133
s20	Site 6862	Site 6862-4	BSF_52	2020-06-15	2020-07-29	41.95016	-71.7510013
s20	Site 7567	Site 7567	BSF_17	2020-06-15	2020-07-29	41.86544	-71.77017
s20	Site 7567	Site 7567-1	BSF_07	2020-06-15	2020-07-29	41.86516	-71.77055
s20	Site 7648	Site 7648	OS-26	2020-06-15	2020-07-29	41.9812	-71.7874
s20	Site 7648	Site 7648-2	OS-38	2020-06-15	2020-07-29	41.98096	-71.78791
s20	Site 0057	Site 0057	BSF_38	2020-06-16	2020-07-30	41.72818	-71.67825
s20	Site 0057	Site 0057-4	BSF_37	2020-06-16	2020-07-30	41.72846	-71.67887
s20	Site 0795	Site 0795	BSF_44	2020-06-16	2020-07-30	41.78012	-71.75005
s20	Site 0795	Site 0795-1	BSF_51	2020-06-16	2020-07-30	41.78052	-71.75007
s20	Site 1989	Site 1989	Cam 17	2020-06-16	2020-07-30	41.73079	-71.73454
s20	Site 1989	Site 1989-3	BSF_02	2020-06-16	2020-07-30	41.73114	-71.73441
s20	Site 2041	Site 2041	BSF_50	2020-06-16	2020-07-29	41.80969	-71.77848
s20	Site 2041	Site 2041-4	BSF_32	2020-06-16	2020-07-29	41.81013	-71.77846
s20	Site 2147	Site 2147	BSF_24	2020-06-16	2020-07-30	41.76223	-71.6898
s20	Site 2147	Site 2147-3	BSF_14	2020-06-16	2020-07-30	41.76262	-71.69009
s20	Site 2160	Site 2160	BSF_04	2020-06-16	2020-07-30	41.77449	-71.57185
s20	Site 2160	Site 2160-1	BSF_28	2020-06-16	2020-07-30	41.77473	-71.57206
s20	Site 2181	Site 2181	OS-43	2020-06-16	2020-07-30	41.77306	-71.63387
s20	Site 2181	Site 2181-4	BSF_21	2020-06-16	2020-07-30	41.77352	-71.63409
s20	Site 2186	Site 2186	OS-10	2020-06-16	2020-07-30	41.79592	-71.67583
s20	Site 2186	Site 2186-4	BSF_47	2020-06-16	2020-07-30	41.79632	-71.6753
s20	Site 4756	Site 4756	Cam14	2020-06-16	2020-07-30	41.75331	-71.78617
s20	Site 4756	Site 4756-4	BSF_48	2020-06-16	2020-07-30	41.75328	-71.78543
s20	Site 8008	Site 8008	OS-40	2020-06-16	2020-07-30	41.82549	-71.72883
s20	Site 8008	Site 8008-2	BSF_54	2020-06-16	2020-07-30	41.82523	-71.72839
s20	Site 3920	Site 3920-2	Cam13	2020-06-24	2020-07-22	41.39293	-71.70956
s20	Site 1386	Site 1386-4	OS-28	2020-07-06	2020-07-09	41.43748001	-71.65809
s20	Site 4681	Site 4681	BSF_49	2020-07-08	2020-07-13	41.34457	-71.6865
s20	Site 4726	Site 4726	BSF_42	2020-07-13	2020-07-29	41.902126	-71.726128
s20	Site 0306	Site 0306	BSF_01	2020-07-31	2020-09-12	41.517635	-71.593583
s20	Site 0306	Site 0306-2	BSF_31	2020-07-31	2020-09-12	41.51786	-71.59389
s20	Site 0361	Site 0361	OS-11	2020-07-31	2020-09-12	41.49259	-71.53203
s20	Site 0361	Site 0361-4	Cam16	2020-07-31	2020-09-12	41.49272	-71.53162
s20	Site 0381	Site 0381	BSF_33	2020-07-31	2020-09-12	41.41969	-71.56317
s20	Site 0381	Site 0381-4	OS-34	2020-07-31	2020-09-12	41.41967	-71.56258
s20	Site 0845	Site 0845	BSF_39	2020-07-31	2020-09-12	41.436287	-71.526945
s20	Site 0845	Site 0845-4	OS-09	2020-07-31	2020-09-12	41.43667	-71.52738
s20	Site 0924	Site 0924	BSF_40	2020-07-31	2020-09-12	41.54862	-71.55896
s20	Site 0924	Site 0924-3	BSF-45	2020-07-31	2020-09-12	41.54863	-71.55837
s20	Site 1052	Site 1052	BSF_34	2020-07-31	2020-09-12	41.58492	-71.61541
s20	Site 1052	Site 1052-4	BSF_36	2020-07-31	2020-09-12	41.58494	-71.61604
s20	Site 1687	Site 1687	BSF_20	2020-07-31	2020-09-12	41.474909	-71.509153
s20	Site 1687	Site 1687-2	BSF_27	2020-07-31	2020-09-12	41.47476	-71.5095
s20	Site 1930	Site 1930	BSF_43	2020-07-31	2020-09-12	41.389465	-71.553354
s20	Site 1930	Site 1930-4	BSF_03	2020-07-31	2020-09-12	41.38918	-71.55342
s20	Site 4477	Site 4477	OS-47	2020-07-31	2020-09-12	41.38553	-71.60159
s20	Site 4477	Site 4477-3	OS-18	2020-07-31	2020-09-12	41.38594	-71.60165
s20	Site 5766	Site 5766	BSF_22	2020-07-31	2020-09-12	41.47701	-71.55982
s20	Site 5766	Site 5766-2	BSF_41	2020-07-31	2020-09-12	41.47704	-71.55935
s20	Site 7930	Site 7930	BSF_35	2020-07-31	2020-09-12	41.62748	-71.63052
s20	Site 7930	Site 7930-2	BSF_13	2020-07-31	2020-08-02	41.62738	-71.63028
s20	Site 1845	Site 1845	OS-20	2020-08-03	2020-09-14	41.490244	-71.424508
s20	Site 1845	Site 1845-3	OS-37	2020-08-03	2020-09-14	41.49026	-71.42516
s20	Site 2853	Site 2853	OS-39	2020-08-03	2020-09-15	41.50518	-71.45692
s20	Site 2853	Site 2853-2	OS-02	2020-08-03	2020-09-15	41.50484	-71.45632
s20	Site 2909	Site 2909	OS-16	2020-08-03	2020-09-14	41.41848	-71.47213
s20	Site 2909	Site 2909-2	OS-22	2020-08-03	2020-09-14	41.41875	-71.47137
s20	Site 4072	Site 4072	BSF_51	2020-08-03	2020-09-18	41.448555	-71.594431
s20	Site 4072	Site 4072-2	BSF_02	2020-08-03	2020-09-18	41.44877	-71.59463
s20	Site 5166	Site 5166	Cam12	2020-08-03	2020-09-14	41.375628	-71.500991
s20	Site 5166	Site 5166-2	OS-45	2020-08-03	2020-09-14	41.37547	-71.5014
s20	Site 5536	Site 5536	OS-27	2020-08-03	2020-09-15	41.53931	-71.47226
s20	Site 5536	Site 5536-2	OS-30	2020-08-03	2020-09-15	41.53912	-71.47269
s20	Site 6259	Site 6259	OS-49	2020-08-03	2020-09-15	41.571011	-71.486198
s20	Site 6259	Site 6259-2	OS-25	2020-08-03	2020-09-15	41.57115	-71.48588
s20	Site 7614	Site 7614	OS-13	2020-08-03	2020-09-15	41.54207	-71.43415
s20	Site 7614	Site 7614-4	Cam18	2020-08-03	2020-09-15	41.5415	-71.43433
s20	Site 7776	Site 7776	OS-07	2020-08-03	2020-09-14	41.452566	-71.448914
s20	Site 7776	Site 7776-4	Cam13	2020-08-03	2020-09-14	41.45251	-71.44846
s20	Site 8149	Site 8149	OS-32	2020-08-03	2020-09-15	41.57578	-71.51727
s20	Site 8149	Site 8149-3	BSF_49	2020-08-03	2020-09-15	41.5757	-71.51789
s20	Site 0081	Site 0081	OS-17	2020-08-05	2020-09-16	41.70452	-71.60761
s20	Site 0081	Site 0081-4	OS-28	2020-08-05	2020-08-05	41.70499	-71.60719
s20	Site 0460	Site 0460	OS-01	2020-08-05	2020-09-16	41.67298	-71.62635
s20	Site 0460	Site 0460-2	OS-03	2020-08-05	2020-09-16	41.67283	-71.62704
s20	Site 1267	Site 1267	BSF_26	2020-08-05	2020-09-16	41.59623	-71.54754
s20	Site 1267	Site 1267-2	BSF_53	2020-08-05	2020-09-16	41.59653	-71.5479
s20	Site 1285	Site 1285	BSF_23	2020-08-05	2020-09-16	41.64237	-71.42597
s20	Site 1285	Site 1285-2	BSF_46	2020-08-05	2020-09-16	41.64211	-71.42624
s20	Site 1953	Site 1953	BSF_15	2020-08-05	2020-09-16	41.63095	-71.50799
s20	Site 1953	Site 1953-1	BSF_05	2020-08-05	2020-09-16	41.63131	-71.50746
s20	Site 2539	Site 2539	BSF_09	2020-08-05	2020-09-16	41.65216	-71.45937
s20	Site 2539	Site 2539-2	BSF_07	2020-08-05	2020-09-16	41.65176	-71.45951
s20	Site 4926	Site 4926	OS-21	2020-08-05	2020-09-16	41.65815	-71.52008
s20	Site 4926	Site 4926-1	OS-48	2020-08-05	2020-09-16	41.65808	-71.51944
s20	Site 7314	Site 7314	OS-29	2020-08-05	2020-09-16	41.74404	-71.54398
s20	Site 7314	Site 7314-2	OS-33	2020-08-05	2020-09-16	41.74432	-71.54436
s20	Site 8001	Site 8001	OS-35	2020-08-05	2020-09-16	41.6406	-71.57732
s20	Site 8001	Site 8001-1	OS-42	2020-08-05	2020-09-16	41.64023	-71.57726
s20	Site 0134	Site 0134	BSF_19	2020-08-06	2020-09-21	41.92829	-71.59283
s20	Site 0134	Site 0134-1	BSF_17	2020-08-06	2020-09-21	41.92866	-71.59257
s20	Site 0602	Site 0602	BSF_12	2020-08-06	2020-09-21	41.92653	-71.64664
s20	Site 0602	Site 0602-3	OS-15	2020-08-06	2020-09-21	41.92691	-71.64668
s20	Site 0688	Site 0688	BSF_47	2020-08-06	2020-09-22	41.904449	-71.56472004
s20	Site 0688	Site 0688-3	BSF_37	2020-08-06	2020-09-22	41.89756	-71.53463
s20	Site 0817	Site 0817	BSF_42	2020-08-06	2020-09-21	41.89158	-71.61417
s20	Site 0817	Site 0817-1	OS-41	2020-08-06	2020-09-18	41.89151	-71.61482
s20	Site 0862	Site 0862	OS-26	2020-08-06	2020-09-21	41.89969	-71.67089
s20	Site 0862	Site 0862-4	OS-38	2020-08-06	2020-09-21	41.89936	-71.67139
s20	Site 2251	Site 2251	BSF_38	2020-08-06	2020-09-21	41.96021	-71.55228
s20	Site 2251	Site 2251-1	BSF_21	2020-08-06	2020-09-21	41.95972	-71.5521
s20	Site 2312	Site 2312	BSF_44	2020-08-06	2020-09-21	41.93313	-71.52667
s20	Site 2312	Site 2312-4	BSF_04	2020-08-06	2020-09-21	41.93259	-71.52659
s20	Site 5013	Site 5013	Cam 17	2020-08-06	2020-09-21	42.00933	-71.55882
s20	Site 5013	Site 5013-3	OS-40	2020-08-06	2020-09-21	42.00969	-71.55836
s20	Site 5155	Site 5155	OS-10	2020-08-06	2020-09-21	41.98662	-71.60057
s20	Site 5155	Site 5155-4	OS-43	2020-08-06	2020-09-21	41.98664	-71.60105
s20	Site 6921	Site 6921	BSF_24	2020-08-06	2020-09-21	41.99274	-71.65376
s20	Site 6921	Site 6921-1	BSF_54	2020-08-06	2020-09-21	41.992044	-71.653547
s20	Site 8017	Site 8017	BSF_28	2020-08-06	2020-09-21	41.98239	-71.52685
s20	Site 8017	Site 8017-2	BSF_30	2020-08-06	2020-09-21	41.9823	-71.52722
s20	Site 0487	Site 0487	OS-44	2020-08-07	2020-09-22	41.97721	-71.39423
s20	Site 0487	Site 0487-2	BSF_08	2020-08-07	2020-09-22	41.97715	-71.39371
s20	Site 1824	Site 1824	BSF_18	2020-08-07	2020-09-22	41.9262	-71.46544
s20	Site 1824	Site 1824-2	BSF_16	2020-08-07	2020-09-22	41.92668	-71.46523
s20	Site 2122	Site 2122	BSF_32	2020-08-07	2020-09-22	41.79358	-71.56697
s20	Site 2122	Site 2122-4	BSF_48	2020-08-07	2020-09-22	41.79353	-71.56635
s20	Site 2220	Site 2220	BSF_25	2020-08-07	2020-09-22	41.83775	-71.57219
s20	Site 2220	Site 2220-3	BSF_52	2020-08-07	2020-09-22	41.83805	-71.57163
s20	Site 2771	Site 2771	OS-05	2020-08-07	2020-09-06	41.95626	-71.4292
s20	Site 2771	Site 2771-2	OS-19	2020-08-07	2020-09-22	41.95584	-71.42904
s20	Site 3496	Site 3496	OS-36	2020-08-07	2020-09-22	41.90034	-71.42982
s20	Site 3496	Site 3496-1	BSF_11	2020-08-07	2020-09-22	41.90045	-71.42924
s20	Site 3795	Site 3795	BSF_10	2020-08-07	2020-09-22	41.82999	-71.60709
s20	Site 3795	Site 3795-2	Cam21	2020-08-07	2020-09-22	41.8294	-71.60681
s20	Site 4717	Site 4717	BSF_50	2020-08-07	2020-09-22	41.85178	-71.52969
s20	Site 4717	Site 4717-2	BSF_29	2020-08-07	2020-09-22	41.85188	-71.52914
s20	Site 7790	Site 7790	BSF_55	2020-08-07	2020-09-22	42.00147	-71.42516
s20	Site 7790	Site 7790-2	OS-06	2020-08-07	2020-08-21	42.00116	-71.42459
s20	Site 7930	Site 7930-2	BSF_13	2020-08-14	2020-08-14	41.62738	-71.63028
s20	Site 0081	Site 0081-4	OS-28	2020-08-19	2020-08-19	41.70499	-71.60719
s20	Site 0081	Site 0081-4	OS-28	2020-08-21	2020-09-16	41.70499	-71.60719
s20	Site 7790	Site 7790-2	BSF_06	2020-08-21	2020-09-22	42.00116	-71.42459
s20	Site 7930	Site 7930-2	BSF_13	2020-08-28	2020-08-28	41.62738	-71.63028
w21	Site 2020_002	Site 2020_002A	RIFS-033	2020-11-14	2020-12-26	41.35768999	-71.73900001
w21	Site 2020_002	Site 2020_002B	RIFS-039	2020-11-14	2020-12-26	41.35765001	-71.73959998
w21	Site 2020_003	Site 2020_003A	RIFS-022	2020-11-14	2020-12-26	41.36868001	-71.75929997
w21	Site 2020_003	Site 2020_003B	RIFS-031	2020-11-14	2020-12-26	41.36821004	-71.75970004
w21	Site 2020_008	Site 2020_008A	RIFS-021	2020-11-14	2020-12-26	41.38981003	-71.83449998
w21	Site 2020_008	Site 2020_008B	RIFS-035	2020-11-14	2020-12-26	41.38988002	-71.83500004
w21	Site 2020_010	Site 2020_010B	RIFS-018	2020-11-14	2020-12-26	41.38933998	-71.7456
w21	Site 2020_010	Site 2020_010A	RIFS-026	2020-11-14	2020-12-26	41.38976997	-71.74510002
w21	Site 2020_014	Site 2020_014A	RIFS-027	2020-11-14	2020-12-26	41.40548998	-71.74199997
w21	Site 2020_014	Site 2020_014B	RIFS-038	2020-11-14	2020-12-26	41.40620001	-71.74189998
w21	Site 2681	Site 2681	RIFS-025	2020-11-14	2020-12-26	41.39655	-71.7598
w21	Site 2681	Site 2681-4	RIFS-034	2020-11-14	2020-12-26	41.39676	-71.7602
w21	Site 4681	Site 4681	RIFS-024	2020-11-14	2020-12-26	41.34457	-71.6865
w21	Site 4681	Site 4681-4	RIFS-028	2020-11-14	2020-12-26	41.3451	-71.6861
w21	Site 5669	Site 5669-4	RIFS-023	2020-11-14	2020-12-04	41.36086	-71.7432
w21	Site 5669	Site 5669	RIFS-029	2020-11-14	2020-12-04	41.36141	-71.7431
w21	Site 5726	Site 5726	RIFS-030	2020-11-14	2020-12-26	41.3292	-71.83784
w21	Site 5726	Site 5726-1	RIFS-032	2020-11-14	2020-12-26	41.32902	-71.8373
w21	Site 7008	Site 7008-1	RIFS-016	2020-11-14	2020-12-26	41.36781	-71.7824
w21	Site 7008	Site 7008	RIFS-037	2020-11-14	2020-12-26	41.36775	-71.7833
w21	Site 2020_001	Site 2020_001A	RIFS-010	2020-11-16	2021-01-03	41.33678997	-71.79959999
w21	Site 2020_001	Site 2020_001B	RIFS-017	2020-11-16	2021-01-03	41.33762003	-71.79961299
w21	Site 2020_004	Site 2020_004A	RIFS-014	2020-11-16	2021-01-03	41.36966002	-71.70610003
w21	Site 2020_004	Site 2020_004B	RIFS-015	2020-11-16	2021-01-03	41.36891001	-71.70729998
w21	Site 2020_005	Site 2020_005A	RIFS-005	2020-11-16	2021-01-03	41.36244002	-71.68450003
w21	Site 2020_005	Site 2020_005B	RIFS-007	2020-11-16	2021-01-03	41.36221002	-71.68409997
w21	Site 2020_009	Site 2020_009B	RIFS-011	2020-11-16	2021-01-03	41.37959601	-71.77300103
w21	Site 2020_009	Site 2020_009A	RIFS-040	2020-11-16	2021-01-03	41.37938001	-71.77340001
w21	Site 2020_011	Site 2020_011B	RIFS-020	2020-11-16	2021-01-03	41.38861997	-71.71060002
w21	Site 2020_011	Site 2020_011A	RIFS-036	2020-11-16	2021-01-03	41.38881502	-71.71162798
w21	Site 4499	Site 4499-2	RIFS-008	2020-11-16	2021-01-03	41.41084	-71.8133
w21	Site 4499	Site 4499	RIFS-013	2020-11-16	2021-01-03	41.41054	-71.8131
w21	Site 0156	Site 0156-2	RIFS-057	2020-11-17	2020-12-31	41.67273	-71.77386
w21	Site 0156	Site 0156	RIFS-059	2020-11-17	2020-12-31	41.67257	-71.77378
w21	Site 0419	Site 0419	RIFS-004	2020-11-17	2020-12-29	41.6679	-71.68929
w21	Site 0419	Site 0419-3	RIFS-012	2020-11-17	2020-12-29	41.66805	-71.68979
w21	Site 2020_048	Site 2020_048B	RIFS-056	2020-11-17	2020-12-31	41.65140999	-71.75170002
w21	Site 2020_048	Site 2020_048A	RIFS-060	2020-11-17	2020-12-31	41.65187401	-71.75118201
w21	Site 2020_053	Site 2020_053A	RIFS-051	2020-11-17	2020-12-31	41.65636	-71.77679996
w21	Site 2020_053	Site 2020_053B	RIFS-052	2020-11-17	2020-12-31	41.65587997	-71.77710003
w21	Site 2020_054	Site 2020_054B	RIFS-001	2020-11-17	2020-12-29	41.66485003	-71.68399997
w21	Site 2020_054	Site 2020_054A	RIFS-003	2020-11-17	2020-12-29	41.66440001	-71.68359999
w21	Site 2020_081	Site 2020_081A	bsf-17	2020-11-17	2021-01-02	41.89674997	-71.74885
w21	Site 2020_081	Site 2020_081B	bsf-48	2020-11-17	2021-01-02	41.89684996	-71.74956003
w21	Site 2020_082	Site 2020_082B	bsf-10	2020-11-17	2021-01-02	41.89710997	-71.71517998
w21	Site 2020_082	Site 2020_082A	bsf-11	2020-11-17	2021-01-02	41.89743997	-71.71569999
w21	Site 2020_085	Site 2020_085A	OS-03	2020-11-17	2021-01-06	41.90291997	-71.76529999
w21	Site 2020_085	Site 2020_085B	OS-27	2020-11-17	2021-01-06	41.90248998	-71.76505004
w21	Site 2020_086	Site 2020_086A	OS-47	2020-11-17	2021-01-07	41.90612999	-71.70751004
w21	Site 2020_086	Site 2020_086B	OS-48	2020-11-17	2021-01-07	41.90668998	-71.70736997
w21	Site 3202	Site 3202-2	OS-09	2020-11-17	2021-01-02	41.91269	-71.75422
w21	Site 3202	Site 3202	OS-35	2020-11-17	2021-01-02	41.91288	-71.75371
w21	Site 3736	Site 3736	RIFS-009	2020-11-17	2020-12-29	41.70279	-71.76675
w21	Site 3736	Site 3736-3	RIFS-047	2020-11-17	2020-12-29	41.70256	-71.76701
w21	Site 4726	Site 4726	bsf-37	2020-11-17	2021-01-02	41.902126	-71.726128
w21	Site 4726	Site 4726-1	bsf-55	2020-11-17	2021-01-02	41.901745	-71.72605
w21	Site 5360	Site 5360-1	RIFS-066	2020-11-17	2020-12-29	41.64199	-71.734055
w21	Site 5360	Site 5360	RIFS-098	2020-11-17	2020-12-29	41.642409	-71.7336683
w21	Site 5425	Site 5425-3	RIFS-006	2020-11-17	2020-12-29	41.69065	-71.7027
w21	Site 5425	Site 5425	RIFS-050	2020-11-17	2020-12-29	41.69048	-71.7032
w21	Site 6582	Site 6582	RIFS-002	2020-11-17	2020-12-29	41.68764	-71.6385
w21	Site 6582	Site 6582-3	RIFS-019	2020-11-17	2020-12-29	41.68737	-71.6391
w21	Site 0476	Site 0476	OS-20	2020-11-18	2020-12-02	41.85629	-71.74658
w21	Site 0476	Site 0476-2	OS-39	2020-11-18	2020-12-02	41.85634	-71.74759
w21	Site 0795	Site 0795-1	bsf-06	2020-11-18	2021-01-05	41.78052	-71.75007
w21	Site 0795	Site 0795	bsf-51	2020-11-18	2021-01-05	41.78012	-71.75005
w21	Site 2020_061	Site 2020_061A	bsf-47	2020-11-18	2021-01-05	41.75322002	-71.78200998
w21	Site 2020_061	Site 2020_061B	bsf-52	2020-11-18	2021-01-05	41.75364004	-71.78226002
w21	Site 2020_080	Site 2020_080A	OS-36	2020-11-18	2021-01-06	41.89627999	-71.79168999
w21	Site 2020_080	Site 2020_080B	OS-44	2020-11-18	2021-01-06	41.89620003	-71.79204999
w21	Site 2020_084	Site 2020_084B	OS-29	2020-11-18	2021-01-06	41.90389998	-71.77895
w21	Site 2020_087	Site 2020_087A	RIFS-043	2020-11-18	2021-01-07	41.9034	-71.62490001
w21	Site 2020_087	Site 2020_087B	RIFS-064	2020-11-18	2021-01-07	41.90330998	-71.62549999
w21	Site 2020_090	Site 2020_090A	RIFS-063	2020-11-18	2021-01-06	41.93665998	-71.79189996
w21	Site 2020_090	Site 2020_090B	RIFS-075	2020-11-18	2021-01-06	41.93714999	-71.79169997
w21	Site 2020_091	Site 2020_091A	RIFS-069	2020-11-18	2021-01-06	41.93485997	-71.76769998
w21	Site 2020_091	Site 2020_091B	RIFS-072	2020-11-18	2021-01-06	41.93438002	-71.76690001
w21	Site 2020_092	Site 2020_092A	RIFS-061	2020-11-18	2021-01-07	41.93073104	-71.74170502
w21	Site 2020_092	Site 2020_092B	RIFS-074	2020-11-18	2021-01-07	41.93147703	-71.74170803
w21	Site 2020_097	Site 2020_097A	RIFS-042	2020-11-18	2021-01-11	41.98430004	-71.69160001
w21	Site 2020_097	Site 2020_097B	RIFS-054	2020-11-18	2021-01-11	41.98470002	-71.69160001
w21	Site 2020_098	Site 2020_098B	RIFS-058	2020-11-18	2021-01-11	41.97629004	-71.66350001
w21	Site 2020_098	Site 2020_098A	RIFS-097	2020-11-18	2021-01-11	41.97600002	-71.66340002
w21	Site 2020_100	Site 2020_100A	RIFS-046	2020-11-18	2021-01-07	41.99024004	-71.7866
w21	Site 2020_100	Site 2020_100B	RIFS-055	2020-11-18	2021-01-07	41.99070004	-71.7865
w21	Site 2041	Site 2041	bsf-16	2020-11-18	2021-01-05	41.80969	-71.77848
w21	Site 2041	Site 2041-4	bsf-29	2020-11-18	2021-01-05	41.81013	-71.77846
w21	Site 2890	Site 2890-2	RIFS-045	2020-11-18	2021-01-11	42.00256	-71.69667
w21	Site 2890	Site 2890	RIFS-093	2020-11-18	2021-01-11	42.00288	-71.69673
w21	Site 3501	Site 3501	OS-19	2020-11-18	2021-01-06	41.89901	-71.79144
w21	Site 4715	Site 4715-3	RIFS-048	2020-11-18	2021-01-11	41.966122	-71.7138827
w21	Site 4715	Site 4715	RIFS-062	2020-11-18	2021-01-11	41.9657783	-71.7134899
w21	Site 4756	Site 4756-4	bsf-25	2020-11-18	2021-01-05	41.75328	-71.78543
w21	Site 4756	Site 4756	bsf-44	2020-11-18	2021-01-05	41.75331	-71.78617
w21	Site 6862	Site 6862	RIFS-053	2020-11-18	2021-01-07	41.94993	-71.7513
w21	Site 6862	Site 6862-4	RIFS-067	2020-11-18	2021-01-07	41.95016	-71.7510013
w21	Site 7567	Site 7567	OS-10	2020-11-18	2021-01-06	41.86544	-71.77017
w21	Site 7567	Site 7567-1	OS-40	2020-11-18	2021-01-06	41.86516	-71.77055
w21	Site 7648	Site 7648-2	RIFS-068	2020-11-18	2021-01-07	41.98096	-71.78791
w21	Site 7648	Site 7648	RIFS-091	2020-11-18	2021-01-07	41.9812	-71.7874
w21	Site 8008	Site 8008	OS-05	2020-11-18	2021-01-05	41.82549	-71.72883
w21	Site 8008	Site 8008-2	OS-15	2020-11-18	2021-01-05	41.82523	-71.72839
w21	Site 2020_032	Site 2020_032A	bsf-08	2020-11-19	2020-12-31	41.55227001	-71.68073002
w21	Site 2020_032	Site 2020_032B	bsf-32	2020-11-19	2020-12-31	41.55198997	-71.68119002
w21	Site 2020_036	Site 2020_036B	bsf-02	2020-11-19	2020-12-31	41.58844002	-71.68872996
w21	Site 2020_036	Site 2020_036A	bsf-18	2020-11-19	2020-12-31	41.58876004	-71.68831003
w21	Site 2020_037	Site 2020_037B	bsf-24	2020-11-19	2020-12-31	41.58266002	-71.70640999
w21	Site 2020_037	Site 2020_037A	bsf-50	2020-11-19	2020-12-31	41.58240002	-71.70695004
w21	Site 2020_039	Site 2020_039B	OS-26	2020-11-19	2021-01-09	41.60291003	-71.73827003
w21	Site 2020_039	Site 2020_039A	OS-38	2020-11-19	2021-01-09	41.60321002	-71.73788002
w21	Site 2020_040	Site 2020_040B	bsf-12	2020-11-19	2020-12-31	41.59212998	-71.71175002
w21	Site 2020_040	Site 2020_040A	bsf-54	2020-11-19	2020-12-31	41.59251002	-71.7113
w21	Site 2020_044	Site 2020_044A	OS-33	2020-11-19	2020-12-31	41.58036003	-71.72475002
w21	Site 2020_044	Site 2020_044B	OS-42	2020-11-19	2020-12-31	41.57972996	-71.72502
w21	Site 2020_045	Site 2020_045B	bsf-14	2020-11-19	2020-12-31	41.60144999	-71.71021001
w21	Site 2020_045	Site 2020_045A	bsf-38	2020-11-19	2020-12-31	41.60101002	-71.71070002
w21	Site 3824	Site 3824	bsf-21	2020-11-19	2020-12-31	41.59914	-71.69794
w21	Site 3824	Site 3824-1	bsf-28	2020-11-19	2020-12-31	41.59942	-71.69741
w21	Site 7243	Site 7243	OS-41	2020-11-19	2021-01-09	41.59761	-71.73347
w21	Site 7243	Site 7243-1	OS-43	2020-11-19	2021-01-09	41.59723	-71.73314
w21	Site 0057	Site 0057-4	OS-01	2020-11-20	2021-01-06	41.72845996	-71.67886999
w21	Site 0057	Site 0057	OS-21	2020-11-20	2021-01-06	41.72818	-71.67824998
w21	Site 1989	Site 1989	bsf-19	2020-11-20	2021-01-05	41.73079	-71.73454
w21	Site 1989	Site 1989-3	bsf-26	2020-11-20	2021-01-05	41.73114	-71.73441
w21	Site 2020_034	Site 2020_034B	bsf-41	2020-11-20	2021-01-07	41.58414002	-71.78207997
w21	Site 2020_034	Site 2020_034A	bsf-45	2020-11-20	2021-01-07	41.58400004	-71.78252002
w21	Site 2020_035	Site 2020_035A	OS-11	2020-11-20	2021-01-07	41.58607003	-71.75663997
w21	Site 2020_035	Site 2020_035B	OS-34	2020-11-20	2021-01-07	41.58559	-71.75691004
w21	Site 2020_059	Site 2020_059A	bsf-04	2020-11-20	2021-01-05	41.7183	-71.72803002
w21	Site 2020_059	Site 2020_059B	bsf-27	2020-11-20	2021-01-05	41.71843001	-71.72744002
w21	Site 2020_076	Site 2020_076A	bsf-30	2020-11-20	2021-01-11	41.84900003	-71.69143002
w21	Site 2020_076	Site 2020_076B	bsf-42	2020-11-20	2021-01-11	41.84867498	-71.69104102
w21	Site 2236	Site 2236	bsf-22	2020-11-20	2021-01-05	41.84525	-71.68954
w21	Site 2236	Site 2236-4	bsf-31	2020-11-20	2021-01-05	41.84514	-71.69025
w21	Site 2324	Site 2324	RIFS-086	2020-11-20	2021-01-07	41.54246	-71.61949997
w21	Site 2324	Site 2324-4	RIFS-087	2020-11-20	2021-01-07	41.5423	-71.6199
w21	Site 5853	Site 5853	bsf-36	2020-11-20	2021-01-07	41.583706	-71.77618
w21	Site 5853	Site 5853-1	bsf-39	2020-11-20	2021-01-07	41.583394	-71.775995
w21	Site 7868	Site 7868	bsf-34	2020-11-20	2021-01-07	41.61034	-71.76701
w21	Site 7868	Site 7868-3	OS-18	2020-11-20	2021-01-07	41.61052	-71.76757
w21	Site 2020_028	Site 2020_028A	RIFS-049	2020-11-21	2021-01-07	41.55073998	-71.72089996
w21	Site 2020_028	Site 2020_028B	RIFS-088	2020-11-21	2021-01-07	41.55016003	-71.72180001
w21	Site 2020_029	Site 2020_029A	bsf-35	2020-11-21	2021-01-07	41.53487999	-71.71080002
w21	Site 2020_029	Site 2020_029B	bsf-46	2020-11-21	2021-01-07	41.5355	-71.71169998
w21	Site 2020_030	Site 2020_030A	RIFS-099	2020-11-21	2020-12-10	41.57302997	-71.69929996
w21	Site 2020_031	Site 2020_031B	RIFS-092	2020-11-21	2021-01-07	41.55959001	-71.70650002
w21	Site 2020_031	Site 2020_031A	RIFS-095	2020-11-21	2021-01-07	41.56035997	-71.70660001
w21	Site 3727	Site 3727	RIFS-076	2020-11-21	2021-01-07	41.53764	-71.6761
w21	Site 3727	Site 3727-1	RIFS-082	2020-11-21	2021-01-07	41.53747	-71.6756
w21	Site 5083	Site 5083	RIFS-089	2020-11-21	2021-01-07	41.56555	-71.7246
w21	Site 5083	Site 5083-1	RIFS-100	2020-11-21	2021-01-07	41.56607	-71.7241
w21	Site 1386	Site 1386	OS-70	2020-11-22	2021-01-03	41.43696	-71.65805002
w21	Site 1386	Site 1386-4	RIFS-065	2020-11-22	2021-01-03	41.43748001	-71.65809
w21	Site 2020_016	Site 2020_016B	RIFS-079	2020-11-22	2021-01-03	41.42891002	-71.67299998
w21	Site 2020_016	Site 2020_016A	RIFS-080	2020-11-22	2021-01-03	41.42841004	-71.67370004
w21	Site 2020_068	Site 2020_068B	bsf-01	2020-11-22	2021-01-06	41.79052996	-71.68442996
w21	Site 2020_068	Site 2020_068A	bsf-53	2020-11-22	2021-01-06	41.79094001	-71.68409997
w21	Site 2020_069	Site 2020_069A	bsf-03	2020-11-22	2021-01-06	41.78808999	-71.66518
w21	Site 2020_069	Site 2020_069B	bsf-40	2020-11-22	2021-01-06	41.78838998	-71.66531
w21	Site 2147	Site 2147-3	bsf-33	2020-11-22	2021-01-06	41.76262	-71.69009
w21	Site 2147	Site 2147	RIFS-108	2020-11-22	2021-01-06	41.76223	-71.6898
w21	Site 2160	Site 2160	OS-22	2020-11-22	2021-01-06	41.77449	-71.57185
w21	Site 2160	Site 2160-1	OS-30	2020-11-22	2021-01-06	41.77473	-71.57206
w21	Site 2181	Site 2181-4	OS-16	2020-11-22	2021-01-06	41.77352	-71.63409
w21	Site 2181	Site 2181	OS-32	2020-11-22	2021-01-06	41.77306	-71.63387
w21	Site 2186	Site 2186	OS-13	2020-11-22	2021-01-06	41.79592	-71.67583
w21	Site 2186	Site 2186-4	OS-25	2020-11-22	2021-01-06	41.79632	-71.6753
w21	Site 2877	Site 2877-3	bsf-09	2020-11-22	2021-01-03	41.40617	-71.68261201
w21	Site 2877	Site 2877	bsf-20	2020-11-22	2021-01-03	41.40621	-71.681647
w21	Site 3629	Site 3629	bsf-07	2020-11-22	2021-01-03	41.425864	-71.718712
w21	Site 3629	Site 3629-4	bsf-15	2020-11-22	2021-01-03	41.426227	-71.718447
w21	Site 6610	Site 6610	bsf-23	2020-11-22	2021-01-03	41.44464	-71.76099
w21	Site 6610	Site 6610-1	OS-45	2020-11-22	2021-01-03	41.445288	-71.761166
w21	Site 2020_025	Site 2020_025B	RIFS-78	2020-11-23	2021-01-05	41.48396999	-71.66679997
w21	Site 2020_025	Site 2020_025A	RIFS-85	2020-11-23	2021-01-05	41.48422002	-71.66740003
w21	Site 2020_027	Site 2020_027A	RIFS-044	2020-11-23	2021-01-07	41.51321998	-71.6466
w21	Site 2020_027	Site 2020_027B	RIFS-083	2020-11-23	2021-01-07	41.51338996	-71.64590003
w21	Site 8121	Site 8121-3	RIFS-081	2020-11-23	2021-01-07	41.51239	-71.6489
w21	Site 8121	Site 8121	RIFS-090	2020-11-23	2021-01-07	41.5125	-71.6482
w21	Site 1135	Site 1135-4	RIFS-109	2020-11-24	2021-01-05	41.41442	-71.61803
w21	Site 1135	Site 1135	RIFS-113	2020-11-24	2021-01-05	41.414889	-71.618263
w21	Site 2020_012	Site 2020_012B	OS-07	2020-11-24	2021-01-06	41.40814402	-71.692576
w21	Site 2020_012	Site 2020_012A	OS-49	2020-11-24	2021-01-06	41.40834804	-71.69129399
w21	Site 2020_024	Site 2020_024A	RIFS-103	2020-11-24	2021-01-05	41.47776	-71.6982
w21	Site 2020_024	Site 2020_024B	RIFS-105	2020-11-24	2021-01-05	41.47838001	-71.69849999
w21	Site 3920	Site 3920-2	bsf-05	2020-11-24	2021-01-06	41.39293	-71.70956
w21	Site 3920	Site 3920	RIFS-071	2020-11-24	2021-01-06	41.393318	-71.709657
w21	Site 4316	Site 4316-4	RIFS-041	2020-11-24	2021-01-07	41.50766	-71.7784
w21	Site 4316	Site 4316	RIFS-094	2020-11-24	2021-01-07	41.507369	-71.778857
w21	Site 4388	Site 4388	bsf-13	2020-11-24	2021-01-05	41.461766	-71.638196
w21	Site 4388	Site 4388-3	bsf-43	2020-11-24	2021-01-05	41.46217	-71.63853
w21	Site 4569	Site 4569-2	RIFS-102	2020-11-24	2020-12-08	41.4642	-71.68982
w21	Site 4569	Site 4569	RIFS-104	2020-11-24	2020-12-08	41.46398	-71.6892
w21	Site 7193	Site 7193-2	RIFS-077	2020-11-24	2020-12-24	41.48746	-71.7179
w21	Site 7193	Site 7193	RIFS-084	2020-11-24	2020-12-24	41.48797	-71.7179
w21	Site 2020_019	Site 2020_019B	RIFS-106	2020-11-27	2021-01-08	41.44910001	-71.76064996
w21	Site 2020_019	Site 2020_019A	RIFS-111	2020-11-27	2021-01-08	41.44962003	-71.76053999
w21	Site 0476	Site 0476	OS-20	2020-12-02	2021-01-02	41.85629	-71.74658
w21	Site 5669	Site 5669	RIFS-029	2020-12-04	2020-12-26	41.36141	-71.7431
w21	Site 4569	Site 4569	RIFS-104	2020-12-08	2021-01-05	41.46398	-71.6892
w21	Site 2020_030	Site 2020_030B	RIFS-096	2020-12-10	2021-01-07	41.57354001	-71.70030001
w21	Site 2020_030	Site 2020_030A	RIFS-099	2020-12-10	2021-01-07	41.57302997	-71.69929996
w21	Site 7193	Site 7193	RIFS-084	2020-12-24	2021-01-05	41.48797	-71.7179
w21	Site 0361	Site 0361-4	RIFS-065	2021-01-08	2021-03-15	41.49272	-71.53162
w21	Site 0361	Site 0361	RIFS-078	2021-01-08	2021-03-15	41.49259	-71.53203
w21	Site 0381	Site 0381-4	RIFS-020	2021-01-08	2021-03-15	41.41966998	-71.56257997
w21	Site 0381	Site 0381	RIFS-107	2021-01-08	2021-03-15	41.41969	-71.56317
w21	Site 0845	Site 0845-4	RIFS-013	2021-01-09	2021-03-15	41.43667	-71.52738
w21	Site 0845	Site 0845	RIFS-085	2021-01-09	2021-03-15	41.436287	-71.526945
w21	Site 1930	Site 1930-4	RIFS-089	2021-01-09	2021-03-15	41.38918	-71.55342
w21	Site 1930	Site 1930	RIFS-094	2021-01-09	2021-03-15	41.389465	-71.553354
w21	Site 2020_006	Site 2020_006A	RIFS-041	2021-01-09	2021-03-15	41.39281302	-71.56879297
w21	Site 2020_006	Site 2020_006B	RIFS-090	2021-01-09	2021-03-15	41.39258	-71.56861402
w21	Site 2020_013	Site 2020_013B	bsf-46	2021-01-09	2021-03-15	41.40835298	-71.53349997
w21	Site 2020_013	Site 2020_013A	RIFS-081	2021-01-09	2021-03-15	41.40798602	-71.53322898
w21	Site 2020_015	Site 2020_015A	RIFS-084	2021-01-09	2021-03-15	41.420076	-71.54271201
w21	Site 2020_015	Site 2020_015B	RIFS-099	2021-01-09	2021-03-15	41.41973896	-71.54245301
w21	Site 2909	Site 2909-4	bsf-23	2021-01-09	2021-03-15	41.41875	-71.47137
w21	Site 2909	Site 2909	RIFS-005	2021-01-09	2021-03-15	41.41848	-71.47213
w21	Site 4477	Site 4477-3	RIFS-082	2021-01-09	2021-03-15	41.38594	-71.60165
w21	Site 4477	Site 4477	RIFS-083	2021-01-09	2021-03-15	41.38553	-71.60159
w21	Site 5166	Site 5166-2	bsf-07	2021-01-09	2021-03-15	41.37547	-71.5014
w21	Site 5166	Site 5166	RIFS-017	2021-01-09	2021-03-15	41.375628	-71.500991
w21	Site 7776	Site 7776-4	OS-45	2021-01-09	2021-03-15	41.45251	-71.44846
w21	Site 7776	Site 7776	RIFS-079	2021-01-09	2021-03-15	41.452566	-71.448914
w21	Site 0306	Site 0306	bsf-43	2021-01-11	2021-03-16	41.517635	-71.593583
w21	Site 0306	Site 0306-2	RIFS-036	2021-01-11	2021-03-16	41.51786	-71.59389
w21	Site 0487	Site 0487-2	bsf-28	2021-01-11	2021-01-16	41.97715	-71.39371
w21	Site 0487	Site 0487	bsf-39	2021-01-11	2021-01-16	41.97721	-71.39423
w21	Site 1687	Site 1687-2	bsf-05	2021-01-11	2021-03-15	41.47476	-71.5095
w21	Site 1687	Site 1687	RIFS-008	2021-01-11	2021-03-15	41.474909	-71.509153
w21	Site 1824	Site 1824-2	bsf-34	2021-01-11	2021-03-16	41.92668	-71.46523
w21	Site 1824	Site 1824	bsf-53	2021-01-11	2021-03-16	41.9262	-71.46544
w21	Site 2020_017	Site 2020_017A	bsf-35	2021-01-11	2021-03-17	41.44697503	-71.61752704
w21	Site 2020_017	Site 2020_017B	RIFS-095	2021-01-11	2021-03-17	41.44738298	-71.61688398
w21	Site 2020_018	Site 2020_018A	bsf-15	2021-01-11	2021-03-17	41.48647903	-71.63684296
w21	Site 2020_018	Site 2020_018B	RIFS-040	2021-01-11	2021-03-17	41.48603202	-71.63656301
w21	Site 2020_020	Site 2020_020B	RIFS-011	2021-01-11	2021-03-17	41.45763002	-71.58647996
w21	Site 2020_020	Site 2020_020A	RIFS-103	2021-01-11	2021-03-17	41.45757998	-71.58698003
w21	Site 2020_021	Site 2020_021B	RIFS-031	2021-01-11	2021-03-17	41.46610899	-71.55987496
w21	Site 2020_021	Site 2020_021A	RIFS-113	2021-01-11	2021-03-17	41.46598401	-71.55956098
w21	Site 2020_022	Site 2020_022A	bsf-09	2021-01-11	2021-03-17	41.46234501	-71.54489198
w21	Site 2020_022	Site 2020_022B	RIFS-076	2021-01-11	2021-03-17	41.46174998	-71.54509298
w21	Site 2020_023	Site 2020_023B	RIFS-015	2021-01-11	2021-03-15	41.45517698	-71.51059499
w21	Site 2020_023	Site 2020_023A	RIFS-105	2021-01-11	2021-03-15	41.45557403	-71.51029299
w21	Site 2020_026	Site 2020_026A	RIFS-044	2021-01-11	2021-03-17	41.48954202	-71.50839197
w21	Site 2020_026	Site 2020_026B	RIFS-077	2021-01-11	2021-03-17	41.48922301	-71.50770097
w21	Site 2020_093	Site 2020_093B	bsf-12	2021-01-11	2021-03-16	41.94889002	-71.48825998
w21	Site 2020_093	Site 2020_093A	bsf-38	2021-01-11	2021-03-16	41.94854996	-71.48773997
w21	Site 2020_095	Site 2020_095B	bsf-06	2021-01-11	2021-03-16	41.95667001	-71.48647003
w21	Site 2020_095	Site 2020_095A	bsf-16	2021-01-11	2021-03-16	41.95710001	-71.48703002
w21	Site 2020_096	Site 2020_096A	bsf-22	2021-01-11	2021-03-16	41.96137	-71.46133999
w21	Site 2020_096	Site 2020_096B	bsf-45	2021-01-11	2021-03-16	41.96068	-71.46110999
w21	Site 2020_101	Site 2020_101B	bsf-29	2021-01-11	2021-03-16	42.00545998	-71.42661
w21	Site 2020_101	Site 2020_101A	bsf-51	2021-01-11	2021-03-16	42.00562997	-71.42729002
w21	Site 2771	Site 2771-2	bsf-36	2021-01-11	2021-03-16	41.95584	-71.42904
w21	Site 2771	Site 2771	bsf-41	2021-01-11	2021-03-16	41.95626	-71.4292
w21	Site 4072	Site 4072-3	bsf-20	2021-01-11	2021-03-17	41.448555	-71.594431
w21	Site 4072	Site 4072-2	RIFS-034	2021-01-11	2021-03-17	41.44877	-71.59463
w21	Site 5766	Site 5766	RIFS-100	2021-01-11	2021-03-17	41.47701	-71.55982
w21	Site 5766	Site 5766-2	RIFS-109	2021-01-11	2021-03-17	41.47704	-71.55935
w21	Site 7790	Site 7790-2	bsf-14	2021-01-11	2021-01-30	42.00116	-71.42459
w21	Site 7790	Site 7790	bsf-47	2021-01-11	2021-01-30	42.00147	-71.42516
w21	Site 0081	Site 0081	RIFS-058	2021-01-12	2021-03-23	41.70451999	-71.60760999
w21	Site 0081	Site 0081-4	RIFS-097	2021-01-12	2021-03-23	41.70498996	-71.60718997
w21	Site 0460	Site 0460-2	OS-05	2021-01-12	2021-03-17	41.67283	-71.62704
w21	Site 0460	Site 0460	OS-33	2021-01-12	2021-03-17	41.67298	-71.62635
w21	Site 0924	Site 0924-3	RIFS-025	2021-01-12	2021-03-16	41.54863	-71.55837
w21	Site 0924	Site 0924	RIFS-088	2021-01-12	2021-03-16	41.54862	-71.55896
w21	Site 1052	Site 1052	RIFS-049	2021-01-12	2021-03-19	41.58492	-71.61541
w21	Site 1052	Site 1052-4	RIFS-080	2021-01-12	2021-03-19	41.58494	-71.61604
w21	Site 1267	Site 1267-2	RIFS-086	2021-01-12	2021-03-19	41.59653	-71.5479
w21	Site 1267	Site 1267	RIFS-087	2021-01-12	2021-03-19	41.59623	-71.54754
w21	Site 2020_041	Site 2020_041A	RIFS-007	2021-01-12	2021-03-19	41.60056796	-71.61202004
w21	Site 2020_041	Site 2020_041B	RIFS-096	2021-01-12	2021-03-19	41.60024098	-71.61232699
w21	Site 2020_042	Site 2020_042B	RIFS-010	2021-01-12	2021-03-19	41.60742603	-71.58608803
w21	Site 2020_042	Site 2020_042A	RIFS-092	2021-01-12	2021-03-19	41.60668599	-71.58591704
w21	Site 2020_043	Site 2020_043B	RIFS-024	2021-01-12	2021-03-19	41.60991504	-71.56138304
w21	Site 2020_043	Site 2020_043A	RIFS-033	2021-01-12	2021-03-19	41.61056799	-71.56123702
w21	Site 2020_046	Site 2020_046B	RIFS-038	2021-01-12	2021-03-19	41.623758	-71.59559302
w21	Site 2020_046	Site 2020_046A	RIFS-102	2021-01-12	2021-03-19	41.62432504	-71.59555899
w21	Site 2020_047	Site 2020_047A	RIFS-021	2021-01-12	2021-03-19	41.62940204	-71.56722296
w21	Site 2020_047	Site 2020_047B	RIFS-028	2021-01-12	2021-03-19	41.629697	-71.56774398
w21	Site 2020_049	Site 2020_049B	bsf-21	2021-01-12	2021-02-14	41.64484	-71.62198001
w21	Site 2020_049	Site 2020_049A	OS-30	2021-01-12	2021-02-14	41.64526999	-71.62241
w21	Site 2020_050	Site 2020_050B	OS-16	2021-01-12	2021-03-23	41.64566997	-71.60008002
w21	Site 2020_050	Site 2020_050A	OS-42	2021-01-12	2021-03-23	41.64605001	-71.59975003
w21	Site 2020_055	Site 2020_055B	bsf-08	2021-01-12	2021-03-17	41.66072999	-71.61820002
w21	Site 2020_055	Site 2020_055A	OS-15	2021-01-12	2021-03-17	41.66095002	-71.61873001
w21	Site 2020_062	Site 2020_062B	RIFS-045	2021-01-12	2021-03-23	41.74345099	-71.60598901
w21	Site 2020_062	Site 2020_062A	RIFS-062	2021-01-12	2021-03-23	41.74364202	-71.606504
w21	Site 2020_063	Site 2020_063A	bsf-48	2021-01-12	2021-03-23	41.74787496	-71.568337
w21	Site 2020_063	Site 2020_063B	RIFS-003	2021-01-12	2021-03-23	41.74781797	-71.56787298
w21	Site 2020_064	Site 2020_064A	RIFS-006	2021-01-12	2021-03-23	41.77084297	-71.51784601
w21	Site 2020_064	Site 2020_064B	RIFS-054	2021-01-12	2021-03-23	41.771754	-71.51843199
w21	Site 2020_072	Site 2020_072A	RIFS-042	2021-01-12	2021-03-23	41.81645201	-71.57675897
w21	Site 2020_072	Site 2020_072B	RIFS-056	2021-01-12	2021-03-23	41.81621203	-71.57659703
w21	Site 2122	Site 2122-4	RIFS-048	2021-01-12	2021-03-23	41.79353	-71.56635
w21	Site 2122	Site 2122	RIFS-093	2021-01-12	2021-03-23	41.79358	-71.56697
w21	Site 7314	Site 7314-2	bsf-30	2021-01-12	2021-03-23	41.74432	-71.54436
w21	Site 7314	Site 7314	bsf-42	2021-01-12	2021-03-23	41.74404	-71.54398
w21	Site 7930	Site 7930-2	bsf-54	2021-01-12	2021-03-17	41.62738	-71.63028
w21	Site 7930	Site 7930	OS-22	2021-01-12	2021-03-17	41.62748	-71.63052
w21	Site 8001	Site 8001-1	OS-13	2021-01-12	2021-03-23	41.64023	-71.57726
w21	Site 8001	Site 8001	OS-32	2021-01-12	2021-03-23	41.6406	-71.57732
w21	Site 8149	Site 8149	RIFS-022	2021-01-12	2021-03-16	41.57578	-71.51727
w21	Site 8149	Site 8149-3	RIFS-026	2021-01-12	2021-03-16	41.5757	-71.51789
w21	Site 1285	Site 1285	OS-11	2021-01-13	2021-03-05	41.64237	-71.42597
w21	Site 1285	Site 1285-2	OS-18	2021-01-13	2021-03-05	41.64211	-71.42624
w21	Site 1953	Site 1953-1	OS-26	2021-01-13	2021-03-23	41.63131	-71.50746
w21	Site 1953	Site 1953	OS-43	2021-01-13	2021-03-23	41.63095	-71.50799
w21	Site 2020_033	Site 2020_033A	RIFS-035	2021-01-13	2021-03-14	41.55381203	-71.449937
w21	Site 2020_033	Site 2020_033B	RIFS-110	2021-01-13	2021-03-14	41.553476	-71.44955403
w21	Site 2020_038	Site 2020_038B	RIFS-016	2021-01-13	2021-03-16	41.58309898	-71.46312299
w21	Site 2020_038	Site 2020_038A	RIFS-039	2021-01-13	2021-03-16	41.582526	-71.46339901
w21	Site 2020_051	Site 2020_051A	bsf-26	2021-01-13	2021-03-23	41.63729	-71.56995001
w21	Site 2020_051	Site 2020_051B	bsf-52	2021-01-13	2021-03-23	41.63788	-71.56975002
w21	Site 2020_052	Site 2020_052A	bsf-24	2021-01-13	2021-03-23	41.64927998	-71.50999996
w21	Site 2020_052	Site 2020_052B	bsf-31	2021-01-13	2021-03-23	41.64900497	-71.51006299
w21	Site 2020_058	Site 2020_058A	bsf-50	2021-01-13	2021-03-23	41.68297003	-71.48605999
w21	Site 2020_058	Site 2020_058B	OS-34	2021-01-13	2021-03-23	41.68285	-71.48524996
w21	Site 2853	Site 2853-2	RIFS-029	2021-01-13	2021-03-16	41.50484	-71.45632
w21	Site 2853	Site 2853	RIFS-037	2021-01-13	2021-03-16	41.50518	-71.45692
w21	Site 4926	Site 4926	OS-21	2021-01-13	2021-01-19	41.65815	-71.52008
w21	Site 4926	Site 4926-1	OS-41	2021-01-13	2021-01-19	41.65808	-71.51944
w21	Site 5536	Site 5536-2	RIFS-030	2021-01-13	2021-03-16	41.53912	-71.47269
w21	Site 5536	Site 5536	RIFS-032	2021-01-13	2021-03-16	41.53931	-71.47226
w21	Site 6259	Site 6259	RIFS-018	2021-01-13	2021-03-16	41.571011	-71.486198
w21	Site 6259	Site 6259-2	RIFS-027	2021-01-13	2021-03-16	41.57115	-71.48588
w21	Site 7614	Site 7614-4	RIFS-104	2021-01-13	2021-03-03	41.5415	-71.43433
w21	Site 7614	Site 7614	RIFS-114	2021-01-13	2021-03-03	41.54207	-71.43415
w21	Site 1845	Site 1845	OS-07	2021-01-15	2021-03-15	41.490244	-71.424508
w21	Site 1845	Site 1845-3	OS-49	2021-01-15	2021-03-15	41.49026	-71.42516
w21	Site 2020_007	Site 2020_007B	RIFS-014	2021-01-15	2021-03-16	41.47794097	-71.45894797
w21	Site 2020_007	Site 2020_007A	RIFS-070	2021-01-15	2021-03-16	41.47774902	-71.45955901
w21	Site 2020_065	Site 2020_065A	bsf-27	2021-01-15	2021-03-23	41.74512997	-71.48457002
w21	Site 2020_065	Site 2020_065B	RIFS-106	2021-01-15	2021-03-23	41.74541001	-71.48415998
w21	Site 2020_066	Site 2020_066A	bsf-18	2021-01-15	2021-03-17	41.74803003	-71.38393002
w21	Site 2020_066	Site 2020_066B	bsf-32	2021-01-15	2021-03-17	41.74839003	-71.38450996
w21	Site 2020_079	Site 2020_079A	bsf-03	2021-01-15	2021-03-16	41.87852	-71.34139999
w21	Site 2020_079	Site 2020_079B	bsf-25	2021-01-15	2021-03-16	41.87871999	-71.34150996
w21	Site 2020_083	Site 2020_083B	bsf-02	2021-01-15	2021-03-16	41.89930997	-71.43665001
w21	Site 2020_083	Site 2020_083A	bsf-19	2021-01-15	2021-03-16	41.89881996	-71.43632999
w21	Site 2020_089	Site 2020_089B	bsf-33	2021-01-15	2021-03-16	41.91662002	-71.44932998
w21	Site 2020_089	Site 2020_089A	RIFS-108	2021-01-15	2021-03-16	41.91698003	-71.44899999
w21	Site 2020_094	Site 2020_094B	bsf-01	2021-01-15	2021-03-16	41.93806001	-71.39388001
w21	Site 2020_094	Site 2020_094A	bsf-44	2021-01-15	2021-03-16	41.93792003	-71.39319998
w21	Site 3496	Site 3496-1	bsf-04	2021-01-15	2021-03-16	41.90045	-71.42924
w21	Site 3496	Site 3496	bsf-40	2021-01-15	2021-03-16	41.90034	-71.42982
w21	Site 0487	Site 0487-2	bsf-28	2021-01-16	2021-03-16	41.97715	-71.39371
w21	Site 2020_057	Site 2020_057A	OS-02	2021-01-17	2021-03-23	41.69773299	-71.658321
w21	Site 2020_057	Site 2020_057B	OS-17	2021-01-17	2021-03-23	41.69766703	-71.65881302
w21	Site 2020_070	Site 2020_070B	RIFS-067	2021-01-17	2021-03-27	41.78945398	-71.63435203
w21	Site 2020_070	Site 2020_070A	RIFS-072	2021-01-17	2021-03-27	41.78914603	-71.63395003
w21	Site 2020_071	Site 2020_071A	RIFS-051	2021-01-17	2021-03-27	41.81611899	-71.60428799
w21	Site 2020_071	Site 2020_071B	RIFS-060	2021-01-17	2021-03-27	41.81655603	-71.60439301
w21	Site 2020_074	Site 2020_074A	RIFS-001	2021-01-17	2021-03-23	41.841129	-71.54462401
w21	Site 2020_074	Site 2020_074B	RIFS-019	2021-01-17	2021-03-23	41.84104401	-71.54418798
w21	Site 2020_075	Site 2020_075B	RIFS-002	2021-01-17	2021-03-23	41.83679304	-71.50844101
w21	Site 2020_075	Site 2020_075A	RIFS-009	2021-01-17	2021-03-23	41.83721398	-71.50828804
w21	Site 2020_077	Site 2020_077B	RIFS-004	2021-01-17	2021-03-23	41.847529	-71.52910198
w21	Site 2020_077	Site 2020_077A	RIFS-012	2021-01-17	2021-03-23	41.84704478	-71.52903761
w21	Site 2220	Site 2220-3	OS-09	2021-01-17	2021-03-23	41.83805	-71.57163
w21	Site 2220	Site 2220	OS-20	2021-01-17	2021-03-23	41.83775	-71.57219
w21	Site 3795	Site 3795	OS-27	2021-01-17	2021-01-31	41.82999	-71.60709
w21	Site 3795	Site 3795-2	OS-44	2021-01-17	2021-01-31	41.8294	-71.60681
w21	Site 4717	Site 4717-2	RIFS-047	2021-01-17	2021-03-23	41.85188	-71.52914
w21	Site 4717	Site 4717	RIFS-098	2021-01-17	2021-03-23	41.85178	-71.52969
w21	Site 2020_056	Site 2020_056A	OS-01	2021-01-18	2021-02-08	41.66507148	-71.43837132
w21	Site 2020_056	Site 2020_056B	RIFS-111	2021-01-18	2021-02-08	41.66545001	-71.43843996
w21	Site 2539	Site 2539	OS-25	2021-01-18	2021-03-23	41.65216	-71.45937
w21	Site 2539	Site 2539-2	OS-38	2021-01-18	2021-03-23	41.65176	-71.45951
w21	Site 2020_088	Site 2020_088B	RIFS-052	2021-01-19	2021-03-24	41.91236252	-71.5379029
w21	Site 2020_088	Site 2020_088A	RIFS-066	2021-01-19	2021-03-24	41.91247006	-71.53855937
w21	Site 2020_099	Site 2020_099B	bsf-17	2021-01-19	2021-03-24	41.97840001	-71.50397002
w21	Site 2020_099	Site 2020_099A	RIFS-050	2021-01-19	2021-03-24	41.97762201	-71.50386499
w21	Site 2251	Site 2251-1	RIFS-057	2021-01-19	2021-03-24	41.95972	-71.5521
w21	Site 2251	Site 2251	RIFS-059	2021-01-19	2021-03-24	41.96021	-71.55228
w21	Site 2312	Site 2312-4	RIFS-068	2021-01-19	2021-03-24	41.93259	-71.52659
w21	Site 2312	Site 2312	RIFS-074	2021-01-19	2021-03-24	41.93313	-71.52667
w21	Site 4926	Site 4926	OS-21	2021-01-19	2021-03-23	41.65815	-71.52008
w21	Site 5013	Site 5013	RIFS-046	2021-01-19	2021-03-24	42.00933	-71.55882
w21	Site 5013	Site 5013-3	RIFS-055	2021-01-19	2021-03-24	42.00969	-71.55836
w21	Site 8017	Site 8017-2	OS-03	2021-01-19	2021-03-24	41.98219	-71.52717
w21	Site 8017	Site 8017	OS-36	2021-01-19	2021-03-24	41.98239	-71.52685
w21	Site 0134	Site 0134-1	bsf-37	2021-01-20	2021-03-27	41.92866004	-71.59257
w21	Site 0134	Site 0134	RIFS-063	2021-01-20	2021-03-27	41.92828998	-71.59283001
w21	Site 0602	Site 0602	RIFS-043	2021-01-20	2021-03-27	41.92653	-71.64664
w21	Site 0602	Site 0602-3	RIFS-075	2021-01-20	2021-03-27	41.92691	-71.64668
w21	Site 0688	Site 0688	bsf-10	2021-01-20	2021-03-24	41.904449	-71.56472004
w21	Site 0688	Site 0688-3	RIFS-091	2021-01-20	2021-03-24	41.90464027	-71.56558799
w21	Site 0817	Site 0817-1	RIFS-053	2021-01-20	2021-03-27	41.89151	-71.61482
w21	Site 0817	Site 0817	RIFS-064	2021-01-20	2021-03-27	41.89158	-71.61417
w21	Site 0862	Site 0862	bsf-11	2021-01-20	2021-03-27	41.89969	-71.67089
w21	Site 0862	Site 0862-4	RIFS-101	2021-01-20	2021-03-27	41.89936	-71.67139
w21	Site 2020_067	Site 2020_067A	RIFS-061	2021-01-20	2021-03-27	41.76841004	-71.57734998
w21	Site 2020_067	Site 2020_067B	RIFS-069	2021-01-20	2021-03-27	41.76842001	-71.57662
w21	Site 2020_073	Site 2020_073B	OS-19	2021-01-20	2021-03-23	41.83571354	-71.5866963
w21	Site 2020_073	Site 2020_073A	OS-40	2021-01-20	2021-03-23	41.83603909	-71.5864031
w21	Site 2020_078	Site 2020_078A	OS-10	2021-01-20	2021-03-24	41.872192	-71.618413
w21	Site 2020_078	Site 2020_078B	OS-48	2021-01-20	2021-03-24	41.87185303	-71.61881802
w21	Site 5155	Site 5155	OS-29	2021-01-27	2021-02-24	41.98662	-71.60057
w21	Site 5155	Site 5155-4	OS-39	2021-01-27	2021-02-24	41.98664	-71.60105
w21	Site 6921	Site 6921-1	OS-47	2021-01-27	2021-03-27	41.992044	-71.653547
w21	Site 6921	Site 6921	RIFS-115	2021-01-27	2021-03-27	41.99274	-71.65376
w21	Site 7790	Site 7790	bsf-47	2021-01-30	2021-03-16	42.00147	-71.42516
w21	Site 3795	Site 3795	OS-27	2021-01-31	2021-03-27	41.82999	-71.60709
w21	Site 2020_056	Site 2020_056B	RIFS-111	2021-02-08	2021-03-23	41.66545001	-71.43843996
w21	Site 2020_049	Site 2020_049B	bsf-21	2021-02-14	2021-03-17	41.64484	-71.62198001
w21	Site 5155	Site 5155	OS-29	2021-02-24	2021-03-01	41.98662	-71.60057
w21	Site 7614	Site 7614-4	RIFS-104	2021-03-03	2021-03-16	41.5415	-71.43433
w21	Site 1285	Site 1285	OS-11	2021-03-05	2021-03-23	41.64237	-71.42597
w21	Site 2020_033	Site 2020_033A	RIFS-035	2021-03-14	2021-03-16	41.55381203	-71.449937
w21	Site 2020_066	Site 2020_066B	bsf-32	2021-03-17	2021-03-23	41.74839003	-71.38450996
s21	Site 1135	Site 1135-4	RIFS-011	2021-05-26	2021-07-07	41.41442	-71.61803
s21	Site 1135	Site 1135	RIFS-025	2021-05-26	2021-07-07	41.414889	-71.618263
s21	Site 1386	Site 1386-4	RIFS-034	2021-05-26	2021-07-07	41.43748001	-71.65809
s21	Site 1386	Site 1386	RIFS-036	2021-05-26	2021-07-07	41.43696	-71.65805002
s21	Site 2020_016	Site 2020_016B	RIFS-078	2021-05-26	2021-07-07	41.42891002	-71.67299998
s21	Site 2020_016	Site 2020_016A	RIFS-085	2021-05-26	2021-07-07	41.42841004	-71.67370004
s21	Site 2021_003	Site 2021_003A	OS-27	2021-05-26	2021-07-07	41.381923	-71.637367
s21	Site 2021_003	Site 2021_003B	RIFS-070	2021-05-26	2021-07-07	41.38198997	-71.63650501
s21	Site 2021_006	Site 2021_006A	RIFS-081	2021-05-26	2021-07-07	41.40582098	-71.67428501
s21	Site 2021_006	Site 2021_006B	RIFS-094	2021-05-26	2021-07-07	41.406342	-71.674125
s21	Site 2021_009	Site 2021_009A	RIFS-001	2021-05-26	2021-07-07	41.45454599	-71.65327996
s21	Site 2021_009	Site 2021_009B	RIFS-064	2021-05-26	2021-07-07	41.45417199	-71.65298902
s21	Site 2877	Site 2877-3	bsf-11	2021-05-26	2021-07-07	41.40617	-71.68261201
s21	Site 2877	Site 2877	RIFS-109	2021-05-26	2021-07-07	41.40621	-71.681647
s21	Site 2020_001	Site 2020_001B	bsf-42	2021-05-27	2021-07-08	41.33762003	-71.79961299
s21	Site 2020_001	Site 2020_001A	RIFS-076	2021-05-27	2021-07-08	41.33678997	-71.79959999
s21	Site 2020_002	Site 2020_002A	bsf-07	2021-05-27	2021-07-08	41.35768999	-71.73900001
s21	Site 2020_002	Site 2020_002B	RIFS-009	2021-05-27	2021-07-08	41.35765001	-71.73959998
s21	Site 2020_003	Site 2020_003B	RIFS-043	2021-05-27	2021-07-08	41.36821004	-71.75970004
s21	Site 2020_003	Site 2020_003A	RIFS-065	2021-05-27	2021-07-08	41.36868001	-71.75929997
s21	Site 2020_004	Site 2020_004B	OS-07	2021-05-27	2021-07-08	41.36891001	-71.70729998
s21	Site 2020_004	Site 2020_004A	RIFS-030	2021-05-27	2021-07-08	41.36966002	-71.70610003
s21	Site 2020_008	Site 2020_008B	OS-20	2021-05-27	2021-07-08	41.38988002	-71.83500004
s21	Site 2020_008	Site 2020_008A	RIFS-096	2021-05-27	2021-07-08	41.38981003	-71.83449998
s21	Site 2020_009	Site 2020_009B	OS-10	2021-05-27	2021-07-08	41.37959601	-71.77300103
s21	Site 2020_009	Site 2020_009A	RIFS-010	2021-05-27	2021-07-08	41.37938001	-71.77340001
s21	Site 2021_001	Site 2021_001A	RIFS-006	2021-05-27	2021-07-08	41.34757999	-71.74316003
s21	Site 2021_001	Site 2021_001B	RIFS-105	2021-05-27	2021-07-08	41.34735997	-71.74379999
s21	Site 2021_010	Site 2021_010B	bsf-48	2021-05-27	2021-07-12	41.52383859	-71.67580758
s21	Site 2021_010	Site 2021_010A	OS-15	2021-05-27	2021-07-12	41.52340433	-71.67535739
s21	Site 2021_011	Site 2021_011A	bsf-10	2021-05-27	2021-07-12	41.55301793	-71.78998034
s21	Site 2021_011	Site 2021_011B	bsf-40	2021-05-27	2021-07-12	41.55327919	-71.79071342
s21	Site 2021_013	Site 2021_013A	RIFS-074	2021-05-27	2021-07-19	41.69796802	-71.64088137
s21	Site 2021_013	Site 2021_013B	RIFS-115	2021-05-27	2021-07-19	41.69768371	-71.64140146
s21	Site 2021_019	Site 2021_019B	bsf-47	2021-05-27	2021-07-12	41.62957546	-71.78162609
s21	Site 2021_019	Site 2021_019A	OS-25	2021-05-27	2021-07-12	41.630028	-71.78135259
s21	Site 2021_021	Site 2021_021A	RIFS-059	2021-05-27	2021-07-12	41.64798321	-71.74222486
s21	Site 2021_021	Site 2021_021B	RIFS-111	2021-05-27	2021-07-12	41.64833014	-71.74187676
s21	Site 2021_024	Site 2021_024B	bsf-24	2021-05-27	2021-07-12	41.67160031	-71.78524649
s21	Site 2021_024	Site 2021_024A	bsf-51	2021-05-27	2021-07-12	41.67204749	-71.785119
s21	Site 2021_026	Site 2021_026A	OS-21	2021-05-27	2021-06-04	41.70228227	-71.77452017
s21	Site 2021_026	Site 2021_026B	RIFS-066	2021-05-27	2021-06-04	41.70181087	-71.77483524
s21	Site 4499	Site 4499-2	RIFS-017	2021-05-27	2021-07-08	41.41084	-71.8133
s21	Site 4499	Site 4499	RIFS-095	2021-05-27	2021-07-08	41.41054	-71.8131
s21	Site 4681	Site 4681-4	RIFS-061	2021-05-27	2021-07-08	41.3451	-71.6861
s21	Site 4681	Site 4681	RIFS-071	2021-05-27	2021-07-08	41.34457	-71.6865
s21	Site 5669	Site 5669-4	OS-40	2021-05-27	2021-07-08	41.36086	-71.7432
s21	Site 5726	Site 5726	RIFS-040	2021-05-27	2021-07-08	41.3292	-71.83784
s21	Site 5726	Site 5726-1	RIFS-079	2021-05-27	2021-07-08	41.32902	-71.8373
s21	Site 7008	Site 7008-1	bsf-23	2021-05-27	2021-07-08	41.36781	-71.7824
s21	Site 7008	Site 7008	RIFS-080	2021-05-27	2021-07-08	41.36775	-71.7833
s21	Site 2020_005	Site 2020_005B	RIFS-013	2021-05-28	2021-07-11	41.36221002	-71.68409997
s21	Site 2020_005	Site 2020_005A	RIFS-103	2021-05-28	2021-07-11	41.36244002	-71.68450003
s21	Site 2020_010	Site 2020_010B	bsf-15	2021-05-28	2021-07-11	41.38933998	-71.7456
s21	Site 2020_010	Site 2020_010A	RIFS-005	2021-05-28	2021-07-11	41.38976997	-71.74510002
s21	Site 2020_011	Site 2020_011B	bsf-05	2021-05-28	2021-07-11	41.38861997	-71.71060002
s21	Site 2020_011	Site 2020_011A	RIFS-014	2021-05-28	2021-07-11	41.38881502	-71.71162798
s21	Site 2020_012	Site 2020_012A	RIFS-016	2021-05-28	2021-07-11	41.40834804	-71.69129399
s21	Site 2020_012	Site 2020_012B	RIFS-063	2021-05-28	2021-07-11	41.40814402	-71.692576
s21	Site 2020_014	Site 2020_014A	RIFS-008	2021-05-28	2021-07-11	41.40548998	-71.74199997
s21	Site 2020_014	Site 2020_014B	RIFS-098	2021-05-28	2021-07-11	41.40620001	-71.74189998
s21	Site 2021_002	Site 2021_002B	RIFS-041	2021-05-28	2021-06-28	41.40031197	-71.69828701
s21	Site 2021_002	Site 2021_002A	RIFS-044	2021-05-28	2021-06-28	41.40059302	-71.69910399
s21	Site 2681	Site 2681	bsf-20	2021-05-28	2021-07-11	41.39655	-71.7598
s21	Site 2681	Site 2681-4	RIFS-072	2021-05-28	2021-07-11	41.39676	-71.7602
s21	Site 3629	Site 3629	RIFS-027	2021-05-28	2021-07-11	41.425864	-71.718712
s21	Site 3629	Site 3629-4	RIFS-093	2021-05-28	2021-07-11	41.426227	-71.718447
s21	Site 3920	Site 3920	RIFS-031	2021-05-28	2021-07-11	41.393318	-71.709657
s21	Site 3920	Site 3920-2	RIFS-100	2021-05-28	2021-07-11	41.39293	-71.70956
s21	Site 0476	Site 0476-2	OS-43	2021-06-01	2021-07-15	41.85634	-71.74759
s21	Site 0476	Site 0476	RIFS-019	2021-06-01	2021-07-15	41.85629	-71.74658
s21	Site 2020_029	Site 2020_029A	bsf-46	2021-06-01	2021-06-29	41.53487999	-71.71080002
s21	Site 2020_029	Site 2020_029B	RIFS-102	2021-06-01	2021-06-29	41.5355	-71.71169998
s21	Site 2020_032	Site 2020_032A	bsf-52	2021-06-01	2021-07-12	41.55227001	-71.68073002
s21	Site 2020_032	Site 2020_032B	RIFS-092	2021-06-01	2021-07-12	41.55198997	-71.68119002
s21	Site 2020_076	Site 2020_076A	OS-44	2021-06-01	2021-06-29	41.84900003	-71.69143002
s21	Site 2020_076	Site 2020_076B	RIFS-148	2021-06-01	2021-06-29	41.84867498	-71.69104102
s21	Site 2020_080	Site 2020_080A	OS-48	2021-06-01	2021-07-13	41.89627999	-71.79168999
s21	Site 2020_080	Site 2020_080B	RIFS-050	2021-06-01	2021-07-13	41.89620003	-71.79204999
s21	Site 2020_081	Site 2020_081A	RIFS-069	2021-06-01	2021-07-13	41.89674997	-71.74885
s21	Site 2020_081	Site 2020_081B	RIFS-146	2021-06-01	2021-07-13	41.89684996	-71.74956003
s21	Site 2020_082	Site 2020_082A	RIFS-048	2021-06-01	2021-07-05	41.89743997	-71.71569999
s21	Site 2020_082	Site 2020_082B	RIFS-145	2021-06-01	2021-07-05	41.89710997	-71.71517998
s21	Site 2020_084	Site 2020_084B	OS-32	2021-06-01	2021-07-13	41.90389998	-71.77895
s21	Site 2020_084	Site 2020_084A	OS-35	2021-06-01	2021-07-13	41.90396	-71.77940003
s21	Site 2020_085	Site 2020_085B	OS-11	2021-06-01	2021-07-13	41.90248998	-71.76505004
s21	Site 2020_085	Site 2020_085A	RIFS-056	2021-06-01	2021-07-13	41.90291997	-71.76529999
s21	Site 2020_086	Site 2020_086A	bsf-30	2021-06-01	2021-07-13	41.90612999	-71.70751004
s21	Site 2020_086	Site 2020_086B	RIFS-058	2021-06-01	2021-07-13	41.90668998	-71.70736997
s21	Site 2020_087	Site 2020_087A	bsf-37	2021-06-01	2021-07-13	41.9034	-71.62490001
s21	Site 2020_087	Site 2020_087B	bsf-44	2021-06-01	2021-07-13	41.90330998	-71.62549999
s21	Site 2020_090	Site 2020_090B	RIFS-082	2021-06-01	2021-07-14	41.93714999	-71.79169997
s21	Site 2020_090	Site 2020_090A	RIFS-101	2021-06-01	2021-07-14	41.93665998	-71.79189996
s21	Site 2020_091	Site 2020_091A	RIFS-053	2021-06-01	2021-07-14	41.93485997	-71.76769998
s21	Site 2020_091	Site 2020_091B	RIFS-152	2021-06-01	2021-07-14	41.93438002	-71.76690001
s21	Site 2020_092	Site 2020_092B	bsf-09	2021-06-01	2021-07-14	41.93147703	-71.74170803
s21	Site 2020_092	Site 2020_092A	RIFS-097	2021-06-01	2021-07-14	41.93073104	-71.74170502
s21	Site 2020_097	Site 2020_097B	RIFS-012	2021-06-01	2021-07-14	41.98470002	-71.69160001
s21	Site 2020_097	Site 2020_097A	RIFS-091	2021-06-01	2021-07-14	41.98430004	-71.69160001
s21	Site 2020_098	Site 2020_098A	RIFS-068	2021-06-01	2021-07-14	41.97600002	-71.66340002
s21	Site 2020_098	Site 2020_098B	RIFS-099	2021-06-01	2021-07-14	41.97629004	-71.66350001
s21	Site 2020_100	Site 2020_100A	RIFS-052	2021-06-01	2021-07-14	41.99024004	-71.7866
s21	Site 2020_100	Site 2020_100B	RIFS-153	2021-06-01	2021-07-14	41.99070004	-71.7865
s21	Site 2021_036	Site 2021_036A	RIFS-107	2021-06-01	2021-07-14	41.93582003	-71.77990898
s21	Site 2021_036	Site 2021_036B	RIFS-113	2021-06-01	2021-07-14	41.93531997	-71.77940204
s21	Site 2021_037	Site 2021_037B	RIFS-051	2021-06-01	2021-07-14	41.95490898	-71.74479299
s21	Site 2021_037	Site 2021_037A	RIFS-154	2021-06-01	2021-07-14	41.95542698	-71.74472502
s21	Site 2236	Site 2236	bsf-34	2021-06-01	2021-07-15	41.84525	-71.68954
s21	Site 2236	Site 2236-4	RIFS-150	2021-06-01	2021-07-15	41.84514	-71.69025
s21	Site 2324	Site 2324-4	RIFS-088	2021-06-01	2021-07-12	41.5423	-71.6199
s21	Site 2324	Site 2324	RIFS-110	2021-06-01	2021-07-12	41.54246	-71.61949997
s21	Site 2890	Site 2890-2	bsf-35	2021-06-01	2021-07-14	42.00256	-71.69667
s21	Site 2890	Site 2890	RIFS-047	2021-06-01	2021-07-14	42.00288	-71.69673
s21	Site 3202	Site 3202-2	OS-33	2021-06-01	2021-07-13	41.91269	-71.75422
s21	Site 3202	Site 3202	RIFS-004	2021-06-01	2021-07-13	41.91288	-71.75371
s21	Site 3501	Site 3501	OS-37	2021-06-01	2021-07-13	41.89901	-71.79144
s21	Site 3501	Site 3501-3	OS-42	2021-06-01	2021-07-13	41.89896	-71.79072
s21	Site 3727	Site 3727-1	bsf-43	2021-06-01	2021-07-12	41.53747	-71.6756
s21	Site 3727	Site 3727	RIFS-015	2021-06-01	2021-07-12	41.53764	-71.6761
s21	Site 4316	Site 4316	RIFS-084	2021-06-01	2021-07-25	41.507369	-71.778857
s21	Site 4316	Site 4316-4	RIFS-087	2021-06-01	2021-07-25	41.50766	-71.7784
s21	Site 4715	Site 4715	RIFS-003	2021-06-01	2021-07-14	41.9657783	-71.7134899
s21	Site 4715	Site 4715-3	RIFS-042	2021-06-01	2021-07-14	41.966122	-71.7138827
s21	Site 4726	Site 4726-1	bsf-38	2021-06-01	2021-07-13	41.901745	-71.72605
s21	Site 4726	Site 4726	RIFS-054	2021-06-01	2021-07-13	41.902126	-71.726128
s21	Site 6862	Site 6862	RIFS-002	2021-06-01	2021-07-14	41.94993	-71.7513
s21	Site 6862	Site 6862-4	RIFS-151	2021-06-01	2021-07-14	41.95016	-71.7510013
s21	Site 7567	Site 7567-1	OS-02	2021-06-01	2021-07-15	41.86516	-71.77055
s21	Site 7567	Site 7567	OS-09	2021-06-01	2021-07-15	41.86544	-71.77017
s21	Site 7648	Site 7648	RIFS-045	2021-06-01	2021-07-14	41.9812	-71.7874
s21	Site 7648	Site 7648-2	RIFS-155	2021-06-01	2021-07-14	41.98096	-71.78791
s21	Site 0419	Site 0419	RIFS-055	2021-06-02	2021-07-13	41.6679	-71.68929
s21	Site 0419	Site 0419-3	RIFS-114	2021-06-02	2021-07-13	41.66805	-71.68979
s21	Site 2020_054	Site 2020_054B	RIFS-018	2021-06-02	2021-07-13	41.66485003	-71.68399997
s21	Site 2020_054	Site 2020_054A	RIFS-057	2021-06-02	2021-07-13	41.66440001	-71.68359999
s21	Site 2020_059	Site 2020_059A	bsf-45	2021-06-02	2021-07-14	41.7183	-71.72803002
s21	Site 2020_059	Site 2020_059B	RIFS-022	2021-06-02	2021-07-14	41.71843001	-71.72744002
s21	Site 2021_014	Site 2021_014A	bsf-27	2021-06-02	2021-06-07	41.59453936	-71.68042056
s21	Site 2021_014	Site 2021_014B	bsf-53	2021-06-02	2021-06-07	41.59393695	-71.67957592
s21	Site 2021_016	Site 2021_016A	bsf-26	2021-06-02	2021-07-19	41.60992141	-71.68790879
s21	Site 2021_016	Site 2021_016B	RIFS-046	2021-06-02	2021-07-19	41.60951422	-71.68769723
s21	Site 3736	Site 3736-3	OS-19	2021-06-02	2021-07-14	41.70256	-71.76701
s21	Site 3736	Site 3736	RIFS-021	2021-06-02	2021-07-14	41.70279	-71.76675
s21	Site 5425	Site 5425	RIFS-039	2021-06-02	2021-07-14	41.69048	-71.7032
s21	Site 5425	Site 5425-3	RIFS-075	2021-06-02	2021-07-14	41.69065	-71.7027
s21	Site 6582	Site 6582	OS-03	2021-06-02	2021-07-13	41.68764	-71.6385
s21	Site 6582	Site 6582-3	RIFS-032	2021-06-02	2021-07-13	41.68737	-71.6391
s21	Site 0156	Site 0156-2	RIFS-007	2021-06-03	2021-07-14	41.67273	-71.77386
s21	Site 0156	Site 0156	RIFS-060	2021-06-03	2021-07-14	41.67257	-71.77378
s21	Site 2020_048	Site 2020_048A	RIFS-067	2021-06-03	2021-07-14	41.65187401	-71.75118201
s21	Site 2020_048	Site 2020_048B	RIFS-130	2021-06-03	2021-07-14	41.65140999	-71.75170002
s21	Site 2020_053	Site 2020_053A	OS-39	2021-06-03	2021-07-14	41.65636	-71.77679996
s21	Site 2020_053	Site 2020_053B	RIFS-049	2021-06-03	2021-07-14	41.65587997	-71.77710003
s21	Site 2020_068	Site 2020_068A	bsf-54	2021-06-03	2021-07-15	41.79094001	-71.68409997
s21	Site 2020_068	Site 2020_068B	OS-36	2021-06-03	2021-07-15	41.79052996	-71.68442996
s21	Site 2020_069	Site 2020_069A	bsf-08	2021-06-03	2021-07-20	41.78808999	-71.66518
s21	Site 2020_069	Site 2020_069B	OS-17	2021-06-03	2021-07-20	41.78838998	-71.66531
s21	Site 2021_018	Site 2021_018A	bsf-50	2021-06-03	2021-07-15	41.77247266	-71.68159646
s21	Site 2021_018	Site 2021_018B	RIFS-141	2021-06-03	2021-07-15	41.77209942	-71.68172906
s21	Site 2021_031	Site 2021_031A	bsf-41	2021-06-03	2021-07-15	41.79092282	-71.69362164
s21	Site 2021_031	Site 2021_031B	RIFS-062	2021-06-03	2021-07-15	41.79112089	-71.69301253
s21	Site 2021_033	Site 2021_033B	bsf-19	2021-06-03	2021-07-15	41.82505175	-71.78428877
s21	Site 2021_033	Site 2021_033A	bsf-28	2021-06-03	2021-07-15	41.82469561	-71.78405341
s21	Site 2041	Site 2041	bsf-31	2021-06-03	2021-07-15	41.80969	-71.77848
s21	Site 2041	Site 2041-4	RIFS-108	2021-06-03	2021-07-15	41.81013	-71.77846
s21	Site 2147	Site 2147-3	bsf-18	2021-06-03	2021-07-15	41.76262	-71.69009
s21	Site 2147	Site 2147	bsf-29	2021-06-03	2021-07-15	41.76223	-71.6898
s21	Site 2160	Site 2160	bsf-36	2021-06-03	2021-07-20	41.77449	-71.57185
s21	Site 2160	Site 2160-1	RIFS-144	2021-06-03	2021-07-20	41.77473	-71.57206
s21	Site 2181	Site 2181	bsf-01	2021-06-03	2021-07-20	41.77306	-71.63387
s21	Site 2181	Site 2181-4	RIFS-143	2021-06-03	2021-07-20	41.77352	-71.63409
s21	Site 2186	Site 2186	bsf-33	2021-06-03	2021-07-15	41.79592	-71.67583
s21	Site 2186	Site 2186-4	RIFS-147	2021-06-03	2021-07-15	41.79632	-71.6753
s21	Site 7868	Site 7868	OS-05	2021-06-03	2021-07-19	41.61034	-71.76701
s21	Site 7868	Site 7868-3	RIFS-137	2021-06-03	2021-07-19	41.61052	-71.76757
s21	Site 8008	Site 8008	bsf-21	2021-06-03	2021-07-15	41.82549	-71.72883
s21	Site 8008	Site 8008-2	OS-29	2021-06-03	2021-07-15	41.82523	-71.72839
s21	Site 0057	Site 0057	OS-41	2021-06-04	2021-07-19	41.72818	-71.67824998
s21	Site 0057	Site 0057-4	RIFS-160	2021-06-04	2021-07-19	41.72845996	-71.67886999
s21	Site 0795	Site 0795	bsf-55	2021-06-04	2021-07-19	41.78012	-71.75005
s21	Site 0795	Site 0795-1	RIFS-142	2021-06-04	2021-07-19	41.78052	-71.75007
s21	Site 1989	Site 1989	OS-26	2021-06-04	2021-07-19	41.73079	-71.73454
s21	Site 1989	Site 1989-3	OS-47	2021-06-04	2021-07-19	41.73114	-71.73441
s21	Site 2020_061	Site 2020_061B	bsf-22	2021-06-04	2021-07-19	41.75364004	-71.78226002
s21	Site 2020_061	Site 2020_061A	RIFS-106	2021-06-04	2021-07-19	41.75322002	-71.78200998
s21	Site 2021_020	Site 2021_020B	bsf-03	2021-06-04	2021-07-19	41.63921826	-71.67917551
s21	Site 2021_020	Site 2021_020A	bsf-16	2021-06-04	2021-07-19	41.6394558	-71.67979234
s21	Site 2021_026	Site 2021_026B	RIFS-066	2021-06-04	2021-07-12	41.70181087	-71.77483524
s21	Site 4756	Site 4756-4	OS-30	2021-06-04	2021-07-19	41.75328	-71.78543
s21	Site 4756	Site 4756	OS-34	2021-06-04	2021-07-19	41.75331	-71.78617
s21	Site 2020_019	Site 2020_019A	bsf-06	2021-06-05	2021-07-17	41.44962003	-71.76053999
s21	Site 2020_019	Site 2020_019B	RIFS-131	2021-06-05	2021-07-17	41.44910001	-71.76064996
s21	Site 2020_024	Site 2020_024A	RIFS-020	2021-06-05	2021-07-17	41.47776	-71.6982
s21	Site 2020_024	Site 2020_024B	RIFS-117	2021-06-05	2021-07-17	41.47838001	-71.69849999
s21	Site 2020_025	Site 2020_025A	RIFS-090	2021-06-05	2021-07-17	41.48422002	-71.66740003
s21	Site 2020_025	Site 2020_025B	RIFS-125	2021-06-05	2021-07-17	41.48396999	-71.66679997
s21	Site 2020_027	Site 2020_027A	RIFS-026	2021-06-05	2021-07-17	41.51321998	-71.6466
s21	Site 2020_027	Site 2020_027B	RIFS-118	2021-06-05	2021-07-17	41.51338996	-71.64590003
s21	Site 2020_035	Site 2020_035A	bsf-04	2021-06-05	2021-07-19	41.58607003	-71.75663997
s21	Site 2020_035	Site 2020_035B	RIFS-132	2021-06-05	2021-07-19	41.58559	-71.75691004
s21	Site 2020_036	Site 2020_036B	RIFS-140	2021-06-05	2021-07-24	41.58844002	-71.68872996
s21	Site 2020_037	Site 2020_037A	bsf-14	2021-06-05	2021-06-22	41.58240002	-71.70695004
s21	Site 2020_037	Site 2020_037B	RIFS-134	2021-06-05	2021-06-22	41.58266002	-71.70640999
s21	Site 2020_040	Site 2020_040A	OS-38	2021-06-05	2021-07-24	41.59251002	-71.7113
s21	Site 2020_040	Site 2020_040B	RIFS-138	2021-06-05	2021-07-24	41.59212998	-71.71175002
s21	Site 2020_044	Site 2020_044A	bsf-39	2021-06-05	2021-06-17	41.58036003	-71.72475002
s21	Site 2020_044	Site 2020_044B	RIFS-136	2021-06-05	2021-06-17	41.57972996	-71.72502
s21	Site 3824	Site 3824	bsf-25	2021-06-05	2021-07-27	41.59914	-71.69794
s21	Site 3824	Site 3824-1	RIFS-033	2021-06-05	2021-07-27	41.59942	-71.69741
s21	Site 4388	Site 4388	RIFS-038	2021-06-05	2021-07-17	41.461766	-71.638196
s21	Site 4388	Site 4388-3	RIFS-133	2021-06-05	2021-07-17	41.46217	-71.63853
s21	Site 4569	Site 4569	RIFS-089	2021-06-05	2021-07-17	41.46398	-71.6892
s21	Site 4569	Site 4569-2	RIFS-125	2021-06-05	2021-07-17	41.4642	-71.68982
s21	Site 5083	Site 5083-1	OS-45	2021-06-05	2021-07-13	41.56607	-71.7241
s21	Site 5083	Site 5083	RIFS-104	2021-06-05	2021-07-13	41.56555	-71.7246
s21	Site 5360	Site 5360	bsf-17	2021-06-05	2021-07-19	41.642409	-71.7336683
s21	Site 5360	Site 5360-1	RIFS-035	2021-06-05	2021-07-19	41.64199	-71.734055
s21	Site 6610	Site 6610	RIFS-037	2021-06-05	2021-07-17	41.44464	-71.76099
s21	Site 6610	Site 6610-1	RIFS-126	2021-06-05	2021-07-17	41.445288	-71.761166
s21	Site 7193	Site 7193	RIFS-086	2021-06-05	2021-07-17	41.48797	-71.7179
s21	Site 7193	Site 7193-2	RIFS-120	2021-06-05	2021-07-17	41.48746	-71.7179
s21	Site 7243	Site 7243	bsf-32	2021-06-05	2021-07-24	41.59761	-71.73347
s21	Site 7243	Site 7243-1	RIFS-139	2021-06-05	2021-07-24	41.59723	-71.73314
s21	Site 8121	Site 8121	RIFS-124	2021-06-05	2021-07-17	41.5125	-71.6482
s21	Site 8121	Site 8121-3	RIFS-128	2021-06-05	2021-07-17	41.51239	-71.6489
s21	Site 2020_028	Site 2020_028A	OS-49	2021-06-06	2021-07-13	41.55073998	-71.72089996
s21	Site 2020_028	Site 2020_028B	RIFS-129	2021-06-06	2021-07-13	41.55016003	-71.72180001
s21	Site 2020_030	Site 2020_030A	RIFS-083	2021-06-06	2021-07-13	41.57302997	-71.69929996
s21	Site 2020_030	Site 2020_030B	RIFS-156	2021-06-06	2021-07-13	41.57354001	-71.70030001
s21	Site 2020_031	Site 2020_031A	RIFS-024	2021-06-06	2021-07-12	41.56035997	-71.70660001
s21	Site 2020_031	Site 2020_031B	RIFS-121	2021-06-06	2021-07-12	41.55959001	-71.70650002
s21	Site 2020_034	Site 2020_034A	OS-16	2021-06-06	2021-07-19	41.58400004	-71.78252002
s21	Site 2020_034	Site 2020_034B	RIFS-135	2021-06-06	2021-07-19	41.58414002	-71.78207997
s21	Site 2020_039	Site 2020_039A	bsf-02	2021-06-06	2021-07-08	41.60321002	-71.73788002
s21	Site 2020_039	Site 2020_039B	RIFS-158	2021-06-06	2021-07-08	41.60291003	-71.73827003
s21	Site 2020_045	Site 2020_045A	OS-18	2021-06-06	2021-07-01	41.60101002	-71.71070002
s21	Site 2020_045	Site 2020_045B	RIFS-157	2021-06-06	2021-07-01	41.60144999	-71.71021001
s21	Site 5853	Site 5853	bsf-12	2021-06-06	2021-07-19	41.583706	-71.77618
s21	Site 5853	Site 5853-1	RIFS-122	2021-06-06	2021-07-19	41.583394	-71.775995
s21	Site 2021_014	Site 2021_014A	bsf-27	2021-06-07	2021-07-19	41.59453936	-71.68042056
s21	Site 2020_044	Site 2020_044B	RIFS-136	2021-06-17	2021-07-19	41.57972996	-71.72502
s21	Site 2020_037	Site 2020_037B	RIFS-134	2021-06-22	2021-07-19	41.58266002	-71.70640999
s21	Site 2021_002	Site 2021_002A	RIFS-044	2021-06-28	2021-07-11	41.40059302	-71.69910399
s21	Site 2020_029	Site 2020_029A	bsf-46	2021-06-29	2021-07-13	41.53487999	-71.71080002
s21	Site 2020_076	Site 2020_076B	RIFS-148	2021-06-29	2021-07-15	41.84867498	-71.69104102
s21	Site 2020_045	Site 2020_045B	RIFS-157	2021-07-01	2021-07-24	41.60144999	-71.71021001
s21	Site 2020_082	Site 2020_082A	RIFS-048	2021-07-05	2021-07-13	41.89743997	-71.71569999
s21	Site 2020_039	Site 2020_039B	RIFS-158	2021-07-08	2021-07-27	41.60291003	-71.73827003
s21	Site 1845	Site 1845	OS-10	2021-07-15	2021-08-26	41.490244	-71.424508
s21	Site 1845	Site 1845-3	RIFS-009	2021-07-15	2021-08-26	41.49026	-71.42516
s21	Site 1930	Site 1930	bsf-20	2021-07-15	2021-08-26	41.389465	-71.553354
s21	Site 1930	Site 1930-4	RIFS-151	2021-07-15	2021-08-26	41.38918	-71.55342
s21	Site 2020_006	Site 2020_006A	RIFS-031	2021-07-15	2021-08-26	41.39281302	-71.56879297
s21	Site 2020_006	Site 2020_006B	RIFS-155	2021-07-15	2021-08-26	41.39258	-71.56861402
s21	Site 2020_007	Site 2020_007B	RIFS-002	2021-07-15	2021-08-26	41.47794097	-71.45894797
s21	Site 2020_007	Site 2020_007A	RIFS-012	2021-07-15	2021-08-26	41.47774902	-71.45955901
s21	Site 2020_013	Site 2020_013B	bsf-15	2021-07-15	2021-08-26	41.40835298	-71.53349997
s21	Site 2021_007	Site 2021_007B	bsf-07	2021-07-15	2021-08-26	41.425945	-71.51600199
s21	Site 2021_007	Site 2021_007A	RIFS-079	2021-07-15	2021-08-26	41.426448	-71.51588397
s21	Site 4477	Site 4477	bsf-23	2021-07-15	2021-08-26	41.38553	-71.60159
s21	Site 4477	Site 4477-3	RIFS-065	2021-07-15	2021-08-26	41.38594	-71.60165
s21	Site 0381	Site 0381-4	RIFS-064	2021-07-20	2021-08-31	41.41966998	-71.56257997
s21	Site 0381	Site 0381	RIFS-118	2021-07-20	2021-08-31	41.41969	-71.56317
s21	Site 0845	Site 0845	RIFS-026	2021-07-20	2021-08-31	41.436287	-71.526945
s21	Site 0845	Site 0845-4	RIFS-089	2021-07-20	2021-08-31	41.43667	-71.52738
s21	Site 2020_015	Site 2020_015B	RIFS-080	2021-07-20	2021-08-31	41.41973896	-71.54245301
s21	Site 2020_015	Site 2020_015A	RIFS-154	2021-07-20	2021-08-31	41.420076	-71.54271201
s21	Site 2020_017	Site 2020_017A	RIFS-005	2021-07-20	2021-08-31	41.44697503	-71.61752704
s21	Site 2020_017	Site 2020_017B	RIFS-040	2021-07-20	2021-08-31	41.44738298	-71.61688398
s21	Site 2020_023	Site 2020_023A	RIFS-117	2021-07-20	2021-08-31	41.45557403	-71.51029299
s21	Site 2020_023	Site 2020_023B	RIFS-133	2021-07-20	2021-08-31	41.45517698	-71.51059499
s21	Site 2020_062	Site 2020_062A	bsf-01	2021-07-20	2021-08-31	41.74364202	-71.606504
s21	Site 2020_062	Site 2020_062B	RIFS-143	2021-07-20	2021-08-31	41.74345099	-71.60598901
s21	Site 2020_063	Site 2020_063B	bsf-26	2021-07-20	2021-08-31	41.74781797	-71.56787298
s21	Site 2020_063	Site 2020_063A	OS-47	2021-07-20	2021-08-31	41.74787496	-71.568337
s21	Site 2020_066	Site 2020_066A	bsf-50	2021-07-20	2021-08-31	41.74803003	-71.38393002
s21	Site 2020_066	Site 2020_066B	OS-26	2021-07-20	2021-08-31	41.74839003	-71.38450996
s21	Site 2021_005	Site 2021_005A	RIFS-037	2021-07-20	2021-08-31	41.40898397	-71.48588598
s21	Site 2021_005	Site 2021_005B	RIFS-131	2021-07-20	2021-08-31	41.40847603	-71.48555498
s21	Site 2021_008	Site 2021_008B	RIFS-038	2021-07-20	2021-08-31	41.43113701	-71.59096797
s21	Site 2021_008	Site 2021_008A	RIFS-109	2021-07-20	2021-08-31	41.43111303	-71.59136896
s21	Site 2021_039	Site 2021_039A	RIFS-017	2021-07-20	2021-08-31	41.46256403	-71.61741497
s21	Site 2021_039	Site 2021_039B	RIFS-126	2021-07-20	2021-08-31	41.46196699	-71.61738002
s21	Site 2122	Site 2122	bsf-36	2021-07-20	2021-08-31	41.79358	-71.56697
s21	Site 2122	Site 2122-4	RIFS-144	2021-07-20	2021-08-31	41.79353	-71.56635
s21	Site 2909	Site 2909	RIFS-052	2021-07-20	2021-08-31	41.41848	-71.47213
s21	Site 2909	Site 2909-4	RIFS-086	2021-07-20	2021-08-31	41.41875	-71.47137
s21	Site 5166	Site 5166-2	RIFS-020	2021-07-20	2021-08-31	41.37547	-71.5014
s21	Site 5166	Site 5166	RIFS-123	2021-07-20	2021-08-31	41.375628	-71.500991
s21	Site 5766	Site 5766-2	RIFS-070	2021-07-20	2021-08-31	41.47704	-71.55935
s21	Site 5766	Site 5766	RIFS-085	2021-07-20	2021-08-31	41.47701	-71.55982
s21	Site 7314	Site 7314-2	bsf-22	2021-07-20	2021-08-31	41.74432	-71.54436
s21	Site 7314	Site 7314	bsf-55	2021-07-20	2021-08-31	41.74404	-71.54398
s21	Site 7776	Site 7776-4	OS-27	2021-07-20	2021-08-31	41.45251	-71.44846
s21	Site 0602	Site 0602-3	bsf-53	2021-07-21	2021-07-23	41.92691	-71.64668
s21	Site 0602	Site 0602	RIFS-115	2021-07-21	2021-07-23	41.92653	-71.64664
s21	Site 0817	Site 0817	bsf-41	2021-07-21	2021-09-03	41.89158	-71.61417
s21	Site 0817	Site 0817-1	RIFS-046	2021-07-21	2021-09-03	41.89151	-71.61482
s21	Site 0862	Site 0862	OS-30	2021-07-21	2021-09-03	41.89969	-71.67089
s21	Site 0862	Site 0862-4	RIFS-160	2021-07-21	2021-09-03	41.89936	-71.67139
s21	Site 2020_064	Site 2020_064B	bsf-18	2021-07-21	2021-08-31	41.771754	-71.51843199
s21	Site 2020_064	Site 2020_064A	bsf-29	2021-07-21	2021-08-31	41.77084297	-71.51784601
s21	Site 2020_065	Site 2020_065B	bsf-08	2021-07-21	2021-08-31	41.74541001	-71.48415998
s21	Site 2020_065	Site 2020_065A	OS-41	2021-07-21	2021-08-31	41.74512997	-71.48457002
s21	Site 2020_071	Site 2020_071B	OS-34	2021-07-21	2021-09-03	41.81655603	-71.60439301
s21	Site 2020_071	Site 2020_071A	RIFS-141	2021-07-21	2021-09-03	41.81611899	-71.60428799
s21	Site 2020_072	Site 2020_072B	bsf-54	2021-07-21	2021-09-03	41.81621203	-71.57659703
s21	Site 2020_072	Site 2020_072A	OS-29	2021-07-21	2021-09-03	41.81645201	-71.57675897
s21	Site 2220	Site 2220	OS-17	2021-07-21	2021-09-03	41.83775	-71.57219
s21	Site 2220	Site 2220-3	RIFS-074	2021-07-21	2021-09-03	41.83805	-71.57163
s21	Site 3795	Site 3795	bsf-16	2021-07-21	2021-09-03	41.82999	-71.60709
s21	Site 3795	Site 3795-2	RIFS-106	2021-07-21	2021-09-03	41.8294	-71.60681
s21	Site 0134	Site 0134	OS-09	2021-07-22	2021-08-28	41.92828998	-71.59283001
s21	Site 0134	Site 0134-1	RIFS-148	2021-07-22	2021-08-28	41.92866004	-71.59257
s21	Site 0688	Site 0688	OS-32	2021-07-22	2021-09-08	41.904449	-71.56472004
s21	Site 0688	Site 0688-3	OS-35	2021-07-22	2021-09-08	41.90464027	-71.56558799
s21	Site 1824	Site 1824	RIFS-056	2021-07-22	2021-09-07	41.9262	-71.46544
s21	Site 1824	Site 1824-2	RIFS-147	2021-07-22	2021-09-07	41.92668	-71.46523
s21	Site 2020_020	Site 2020_020B	bsf-42	2021-07-22	2021-08-31	41.45763002	-71.58647996
s21	Site 2020_020	Site 2020_020A	RIFS-125	2021-07-22	2021-08-31	41.45757998	-71.58698003
s21	Site 2020_021	Site 2020_021A	RIFS-027	2021-07-22	2021-09-02	41.46598401	-71.55956098
s21	Site 2020_021	Site 2020_021B	RIFS-095	2021-07-22	2021-09-02	41.46610899	-71.55987496
s21	Site 2020_022	Site 2020_022A	RIFS-008	2021-07-22	2021-09-02	41.46234501	-71.54489198
s21	Site 2020_022	Site 2020_022B	RIFS-103	2021-07-22	2021-09-02	41.46174998	-71.54509298
s21	Site 2020_067	Site 2020_067A	RIFS-063	2021-07-22	2021-09-07	41.76841004	-71.57734998
s21	Site 2020_067	Site 2020_067B	RIFS-101	2021-07-22	2021-09-07	41.76842001	-71.57662
s21	Site 2020_083	Site 2020_083B	bsf-46	2021-07-22	2021-08-04	41.89930997	-71.43665001
s21	Site 2020_083	Site 2020_083A	RIFS-004	2021-07-22	2021-09-07	41.89881996	-71.43632999
s21	Site 2020_088	Site 2020_088A	bsf-31	2021-07-22	2021-09-08	41.91247006	-71.53855937
s21	Site 2020_088	Site 2020_088B	bsf-38	2021-07-22	2021-09-08	41.91236252	-71.5379029
s21	Site 2020_089	Site 2020_089B	RIFS-050	2021-07-22	2021-09-07	41.91662002	-71.44932998
s21	Site 2020_089	Site 2020_089A	RIFS-150	2021-07-22	2021-09-07	41.91698003	-71.44899999
s21	Site 2020_094	Site 2020_094B	OS-33	2021-07-22	2021-08-26	41.93806001	-71.39388001
s21	Site 2020_094	Site 2020_094A	OS-37	2021-07-22	2021-08-26	41.93792003	-71.39319998
s21	Site 2020_099	Site 2020_099B	RIFS-016	2021-07-22	2021-09-03	41.97840001	-71.50397002
s21	Site 2020_099	Site 2020_099A	RIFS-098	2021-07-22	2021-09-03	41.97762201	-71.50386499
s21	Site 2021_004	Site 2021_004B	bsf-09	2021-07-22	2021-09-02	41.47197699	-71.52981604
s21	Site 2021_004	Site 2021_004A	RIFS-053	2021-07-22	2021-09-02	41.47290403	-71.52896502
s21	Site 2021_025	Site 2021_025A	OS-07	2021-07-22	2021-09-07	41.700568	-71.564871
s21	Site 2021_025	Site 2021_025B	RIFS-014	2021-07-22	2021-09-07	41.70053104	-71.56563601
s21	Site 2021_035	Site 2021_035A	RIFS-048	2021-07-22	2021-09-08	41.91137689	-71.540208
s21	Site 2021_035	Site 2021_035B	RIFS-062	2021-07-22	2021-09-08	41.91102443	-71.54057547
s21	Site 2021_038	Site 2021_038A	RIFS-003	2021-07-22	2021-09-03	42.01224002	-71.55003302
s21	Site 2021_038	Site 2021_038B	RIFS-091	2021-07-22	2021-09-03	42.01165899	-71.54976597
s21	Site 2251	Site 2251-1	bsf-05	2021-07-22	2021-09-03	41.95972	-71.5521
s21	Site 2251	Site 2251	bsf-06	2021-07-22	2021-09-03	41.96021	-71.55228
s21	Site 2312	Site 2312-4	RIFS-069	2021-07-22	2021-09-08	41.93259	-71.52659
s21	Site 2312	Site 2312	RIFS-108	2021-07-22	2021-09-08	41.93313	-71.52667
s21	Site 3496	Site 3496	OS-48	2021-07-22	2021-09-07	41.90034	-71.42982
s21	Site 3496	Site 3496-1	RIFS-054	2021-07-22	2021-09-07	41.90045	-71.42924
s21	Site 4072	Site 4072	RIFS-047	2021-07-22	2021-09-07	41.448555	-71.594431
s21	Site 4072	Site 4072-2	RIFS-100	2021-07-22	2021-09-07	41.44877	-71.59463
s21	Site 5013	Site 5013-3	RIFS-013	2021-07-22	2021-09-03	42.00969	-71.55836
s21	Site 5013	Site 5013	RIFS-051	2021-07-22	2021-09-03	42.00933	-71.55882
s21	Site 5155	Site 5155	OS-40	2021-07-22	2021-09-03	41.98662	-71.60057
s21	Site 5155	Site 5155-4	RIFS-030	2021-07-22	2021-09-03	41.98664	-71.60105
s21	Site 6921	Site 6921	RIFS-090	2021-07-22	2021-09-03	41.99274	-71.65376
s21	Site 6921	Site 6921-1	RIFS-094	2021-07-22	2021-09-03	41.992044	-71.653547
s21	Site 8017	Site 8017-2	RIFS-072	2021-07-22	2021-09-03	41.98219	-71.52717
s21	Site 8017	Site 8017	RIFS-082	2021-07-22	2021-09-03	41.98239	-71.52685
s21	Site 0487	Site 0487	RIFS-036	2021-07-23	2021-09-02	41.97721	-71.39423
s21	Site 0487	Site 0487-2	RIFS-078	2021-07-23	2021-09-02	41.97715	-71.39371
s21	Site 0602	Site 0602	RIFS-115	2021-07-23	2021-09-03	41.92653	-71.64664
s21	Site 2020_070	Site 2020_070A	RIFS-042	2021-07-23	2021-09-07	41.78914603	-71.63395003
s21	Site 2020_070	Site 2020_070B	RIFS-093	2021-07-23	2021-09-07	41.78945398	-71.63435203
s21	Site 2020_079	Site 2020_079A	bsf-40	2021-07-23	2021-08-25	41.87852	-71.34139999
s21	Site 2020_079	Site 2020_079B	RIFS-111	2021-07-23	2021-08-25	41.87871999	-71.34150996
s21	Site 2020_093	Site 2020_093A	RIFS-044	2021-07-23	2021-09-03	41.94854996	-71.48773997
s21	Site 2020_093	Site 2020_093B	RIFS-099	2021-07-23	2021-09-03	41.94889002	-71.48825998
s21	Site 2020_095	Site 2020_095B	RIFS-068	2021-07-23	2021-09-03	41.95667001	-71.48647003
s21	Site 2020_095	Site 2020_095A	RIFS-076	2021-07-23	2021-09-03	41.95710001	-71.48703002
s21	Site 2020_096	Site 2020_096B	RIFS-043	2021-07-23	2021-09-03	41.96068	-71.46110999
s21	Site 2020_096	Site 2020_096A	RIFS-113	2021-07-23	2021-09-03	41.96137	-71.46133999
s21	Site 2020_101	Site 2020_101B	RIFS-025	2021-07-23	2021-09-03	42.00545998	-71.42661
s21	Site 2020_101	Site 2020_101A	RIFS-107	2021-07-23	2021-09-03	42.00562997	-71.42729002
s21	Site 2021_022	Site 2021_022B	OS-36	2021-07-23	2021-09-07	41.66927073	-71.29798525
s21	Site 2021_022	Site 2021_022A	RIFS-066	2021-07-23	2021-09-07	41.66895515	-71.29851876
s21	Site 2021_023	Site 2021_023B	bsf-10	2021-07-23	2021-08-06	41.68260047	-71.24524849
s21	Site 2021_023	Site 2021_023A	bsf-51	2021-07-23	2021-08-06	41.68256158	-71.24556256
s21	Site 2021_027	Site 2021_027B	bsf-47	2021-07-23	2021-09-07	41.73450574	-71.33626423
s21	Site 2021_027	Site 2021_027A	OS-42	2021-07-23	2021-09-07	41.73418539	-71.33603423
s21	Site 2021_028	Site 2021_028B	OS-15	2021-07-23	2021-07-30	41.75558866	-71.29633427
s21	Site 2021_028	Site 2021_028A	RIFS-059	2021-07-23	2021-07-30	41.75533083	-71.29633955
s21	Site 2021_029	Site 2021_029B	bsf-24	2021-07-23	2021-09-07	41.74683703	-71.27231123
s21	Site 2021_029	Site 2021_029A	RIFS-058	2021-07-23	2021-09-07	41.74669689	-71.27196564
s21	Site 2021_030	Site 2021_030B	OS-11	2021-07-23	2021-09-07	41.75275113	-71.34708778
s21	Site 2021_030	Site 2021_030A	OS-25	2021-07-23	2021-09-07	41.75315489	-71.34739154
s21	Site 2771	Site 2771	RIFS-006	2021-07-23	2021-09-03	41.95626	-71.4292
s21	Site 2771	Site 2771-2	RIFS-096	2021-07-23	2021-09-03	41.95584	-71.42904
s21	Site 7790	Site 7790	RIFS-034	2021-07-23	2021-09-03	42.00147	-71.42516
s21	Site 7790	Site 7790-2	RIFS-071	2021-07-23	2021-09-03	42.00116	-71.42459
s21	Site 8149	Site 8149-3	RIFS-060	2021-07-24	2021-09-12	41.5757	-71.51789
s21	Site 8149	Site 8149	RIFS-110	2021-07-24	2021-09-12	41.57578	-71.51727
s21	Site 0361	Site 0361-4	bsf-46	2021-07-25	2021-09-14	41.49272	-71.53162
s21	Site 0361	Site 0361	RIFS-035	2021-07-25	2021-09-14	41.49259	-71.53203
s21	Site 1687	Site 1687	RIFS-021	2021-07-25	2021-09-14	41.474909	-71.509153
s21	Site 1687	Site 1687-2	RIFS-157	2021-07-25	2021-09-14	41.47476	-71.5095
s21	Site 2020_018	Site 2020_018B	bsf-17	2021-07-25	2021-09-15	41.48603202	-71.63656301
s21	Site 2020_018	Site 2020_018A	RIFS-152	2021-07-25	2021-09-15	41.48647903	-71.63684296
s21	Site 2020_026	Site 2020_026A	RIFS-029	2021-07-25	2021-09-16	41.48954202	-71.50839197
s21	Site 2020_026	Site 2020_026B	RIFS-124	2021-07-25	2021-09-16	41.48922301	-71.50770097
s21	Site 2020_056	Site 2020_056A	bsf-33	2021-07-26	2021-08-14	41.66507148	-71.43837132
s21	Site 2020_056	Site 2020_056B	OS-44	2021-07-26	2021-08-14	41.66545001	-71.43843996
s21	Site 2020_073	Site 2020_073B	bsf-48	2021-07-26	2021-09-08	41.83571354	-71.5866963
s21	Site 2020_073	Site 2020_073A	OS-43	2021-07-26	2021-09-08	41.83603909	-71.5864031
s21	Site 2020_078	Site 2020_078A	bsf-27	2021-07-26	2021-09-08	41.872192	-71.618413
s21	Site 2020_078	Site 2020_078B	RIFS-146	2021-07-26	2021-09-08	41.87185303	-71.61881802
s21	Site 2021_034	Site 2021_034A	bsf-37	2021-07-26	2021-09-08	41.82240643	-71.55982744
s21	Site 2021_034	Site 2021_034B	OS-02	2021-07-26	2021-09-08	41.82282024	-71.55973733
s21	Site 2853	Site 2853-2	RIFS-015	2021-07-26	2021-09-14	41.50484	-71.45632
s21	Site 2853	Site 2853	RIFS-137	2021-07-26	2021-09-14	41.50518	-71.45692
s21	Site 5536	Site 5536-2	RIFS-039	2021-07-26	2021-09-16	41.53912	-71.47269
s21	Site 5536	Site 5536	RIFS-075	2021-07-26	2021-09-16	41.53931	-71.47226
s21	Site 7614	Site 7614	bsf-45	2021-07-26	2021-09-11	41.54207	-71.43415
s21	Site 7614	Site 7614-4	RIFS-022	2021-07-26	2021-09-11	41.5415	-71.43433
s21	Site 0081	Site 0081-4	bsf-04	2021-07-27	2021-08-14	41.70498996	-71.60718997
s21	Site 0081	Site 0081	bsf-14	2021-07-27	2021-08-14	41.70451999	-71.60760999
s21	Site 0460	Site 0460	RIFS-097	2021-07-27	2021-09-07	41.67298	-71.62635
s21	Site 0460	Site 0460-2	RIFS-105	2021-07-27	2021-09-07	41.67283	-71.62704
s21	Site 2020_038	Site 2020_038B	RIFS-032	2021-07-27	2021-09-11	41.58309898	-71.46312299
s21	Site 2020_038	Site 2020_038A	RIFS-088	2021-07-27	2021-09-11	41.582526	-71.46339901
s21	Site 2020_041	Site 2020_041B	bsf-32	2021-07-27	2021-09-07	41.60024098	-71.61232699
s21	Site 2020_041	Site 2020_041A	RIFS-001	2021-07-27	2021-09-07	41.60056796	-71.61202004
s21	Site 2020_042	Site 2020_042B	RIFS-129	2021-07-27	2021-09-07	41.60742603	-71.58608803
s21	Site 2020_042	Site 2020_042A	RIFS-138	2021-07-27	2021-09-07	41.60668599	-71.58591704
s21	Site 2020_046	Site 2020_046B	RIFS-057	2021-07-27	2021-09-07	41.623758	-71.59559302
s21	Site 2020_046	Site 2020_046A	RIFS-084	2021-07-27	2021-09-07	41.62432504	-71.59555899
s21	Site 2020_047	Site 2020_047B	RIFS-087	2021-07-27	2021-09-07	41.629697	-71.56774398
s21	Site 2020_047	Site 2020_047A	RIFS-092	2021-07-27	2021-09-07	41.62940204	-71.56722296
s21	Site 2020_049	Site 2020_049A	bsf-11	2021-07-27	2021-09-07	41.64526999	-71.62241
s21	Site 2020_049	Site 2020_049B	RIFS-011	2021-07-27	2021-09-07	41.64484	-71.62198001
s21	Site 2020_055	Site 2020_055B	bsf-12	2021-07-27	2021-09-07	41.66072999	-71.61820002
s21	Site 2020_055	Site 2020_055A	RIFS-061	2021-07-27	2021-09-07	41.66095002	-71.61873001
s21	Site 2020_057	Site 2020_057A	OS-05	2021-07-27	2021-08-13	41.69773299	-71.658321
s21	Site 2020_057	Site 2020_057B	RIFS-134	2021-07-27	2021-08-13	41.69766703	-71.65881302
s21	Site 2020_074	Site 2020_074A	bsf-19	2021-07-27	2021-08-27	41.841129	-71.54462401
s21	Site 2020_074	Site 2020_074B	RIFS-019	2021-07-27	2021-08-27	41.84104401	-71.54418798
s21	Site 2020_077	Site 2020_077B	bsf-03	2021-07-27	2021-09-08	41.847529	-71.52910198
s21	Site 2020_077	Site 2020_077A	bsf-34	2021-07-27	2021-09-08	41.84704478	-71.52903761
s21	Site 2021_012	Site 2021_012A	RIFS-081	2021-07-27	2021-09-10	41.58346603	-71.55341696
s21	Site 2021_012	Site 2021_012B	RIFS-136	2021-07-27	2021-09-10	41.58393097	-71.55314103
s21	Site 2021_015	Site 2021_015B	RIFS-121	2021-07-27	2021-09-10	41.614252	-71.47919797
s21	Site 2021_015	Site 2021_015A	RIFS-139	2021-07-27	2021-09-10	41.61447496	-71.47838702
s21	Site 2021_017	Site 2021_017B	RIFS-010	2021-07-27	2021-09-10	41.57187503	-71.60260499
s21	Site 2021_017	Site 2021_017A	RIFS-045	2021-07-27	2021-09-10	41.57157504	-71.602018
s21	Site 2021_032	Site 2021_032B	bsf-21	2021-07-27	2021-08-27	41.81813903	-71.52858247
s21	Site 2021_032	Site 2021_032A	bsf-30	2021-07-27	2021-08-27	41.81761877	-71.52865447
s21	Site 2021_040	Site 2021_040B	RIFS-028	2021-07-27	2021-09-07	41.611706	-71.62454302
s21	Site 2021_040	Site 2021_040A	RIFS-140	2021-07-27	2021-09-07	41.61141397	-71.62402804
s21	Site 4717	Site 4717-2	bsf-28	2021-07-27	2021-08-28	41.85188	-71.52914
s21	Site 4717	Site 4717	RIFS-142	2021-07-27	2021-08-28	41.85178	-71.52969
s21	Site 6259	Site 6259-2	bsf-43	2021-07-27	2021-09-16	41.57115	-71.48588
s21	Site 6259	Site 6259	RIFS-018	2021-07-27	2021-09-16	41.571011	-71.486198
s21	Site 7930	Site 7930	bsf-35	2021-07-27	2021-09-07	41.62748	-71.63052
s21	Site 7930	Site 7930-2	RIFS-153	2021-07-27	2021-09-07	41.62738	-71.63028
s21	Site 2020_033	Site 2020_033A	RIFS-007	2021-07-28	2021-09-11	41.55381203	-71.449937
s21	Site 2020_033	Site 2020_033B	RIFS-041	2021-07-28	2021-09-11	41.553476	-71.44955403
s21	Site 2020_050	Site 2020_050A	RIFS-024	2021-07-28	2021-09-15	41.64605001	-71.59975003
s21	Site 2020_050	Site 2020_050B	RIFS-049	2021-07-28	2021-09-15	41.64566997	-71.60008002
s21	Site 2020_058	Site 2020_058A	OS-18	2021-07-28	2021-09-12	41.68297003	-71.48605999
s21	Site 2020_058	Site 2020_058B	RIFS-122	2021-07-28	2021-09-12	41.68285	-71.48524996
s21	Site 2020_075	Site 2020_075A	RIFS-161	2021-07-28	2021-08-28	41.83721398	-71.50828804
s21	Site 4926	Site 4926-1	OS-38	2021-07-28	2021-09-12	41.65808	-71.51944
s21	Site 4926	Site 4926	RIFS-102	2021-07-28	2021-09-12	41.65815	-71.52008
s21	Site 0306	Site 0306	RIFS-083	2021-07-29	2021-09-15	41.517635	-71.593583
s21	Site 0306	Site 0306-2	RIFS-104	2021-07-29	2021-09-15	41.51786	-71.59389
s21	Site 0924	Site 0924	OS-49	2021-07-29	2021-09-15	41.54862	-71.55896
s21	Site 0924	Site 0924-3	RIFS-067	2021-07-29	2021-09-15	41.54863	-71.55837
s21	Site 1052	Site 1052-4	OS-16	2021-07-29	2021-09-15	41.58494	-71.61604
s21	Site 1267	Site 1267-2	bsf-39	2021-07-29	2021-09-15	41.59653	-71.5479
s21	Site 1267	Site 1267	RIFS-114	2021-07-29	2021-09-15	41.59623	-71.54754
s21	Site 1285	Site 1285	RIFS-130	2021-07-29	2021-09-12	41.64237	-71.42597
s21	Site 1285	Site 1285-2	RIFS-132	2021-07-29	2021-09-12	41.64211	-71.42624
s21	Site 2539	Site 2539	RIFS-055	2021-07-29	2021-09-12	41.65216	-71.45937
s21	Site 2539	Site 2539-2	RIFS-136	2021-07-29	2021-09-12	41.65176	-71.45951
s21	Site 1953	Site 1953-1	OS-45	2021-07-30	2021-09-12	41.63131	-71.50746
s21	Site 1953	Site 1953	RIFS-128	2021-07-30	2021-09-12	41.63095	-71.50799
s21	Site 2020_043	Site 2020_043B	OS-39	2021-07-30	2021-09-15	41.60991504	-71.56138304
s21	Site 2020_043	Site 2020_043A	RIFS-156	2021-07-30	2021-09-15	41.61056799	-71.56123702
s21	Site 2020_051	Site 2020_051A	OS-03	2021-07-30	2021-08-14	41.63729	-71.56995001
s21	Site 2020_051	Site 2020_051B	OS-13	2021-07-30	2021-08-14	41.63788	-71.56975002
s21	Site 2020_052	Site 2020_052B	RIFS-033	2021-07-30	2021-08-18	41.64900497	-71.51006299
s21	Site 2020_052	Site 2020_052A	RIFS-158	2021-07-30	2021-08-18	41.64927998	-71.50999996
s21	Site 2021_028	Site 2021_028B	OS-15	2021-07-30	2021-09-07	41.75558866	-71.29633427
s21	Site 8001	Site 8001-1	bsf-25	2021-07-30	2021-09-06	41.64023	-71.57726
s21	Site 8001	Site 8001	OS-19	2021-07-30	2021-09-06	41.6406	-71.57732
s21	Site 2021_023	Site 2021_023B	bsf-10	2021-08-06	2021-09-01	41.68260047	-71.24524849
s21	Site 2020_057	Site 2020_057B	RIFS-134	2021-08-13	2021-09-15	41.69766703	-71.65881302
s21	Site 0081	Site 0081-4	bsf-04	2021-08-14	2021-09-15	41.70498996	-71.60718997
s21	Site 2020_051	Site 2020_051A	OS-03	2021-08-14	2021-09-15	41.63729	-71.56995001
s21	Site 2020_056	Site 2020_056A	bsf-33	2021-08-14	2021-09-02	41.66507148	-71.43837132
s21	Site 2020_052	Site 2020_052B	RIFS-033	2021-08-18	2021-09-12	41.64900497	-71.51006299
s21	Site 2020_079	Site 2020_079B	RIFS-111	2021-08-25	2021-09-07	41.87871999	-71.34150996
s21	Site 2020_094	Site 2020_094A	OS-37	2021-08-26	2021-09-07	41.93792003	-71.39319998
s21	Site 2020_074	Site 2020_074B	RIFS-019	2021-08-27	2021-09-08	41.84104401	-71.54418798
s21	Site 2021_032	Site 2021_032A	bsf-30	2021-08-27	2021-09-08	41.81761877	-71.52865447
s21	Site 0134	Site 0134-1	RIFS-148	2021-08-28	2021-09-08	41.92866004	-71.59257
s21	Site 2020_075	Site 2020_075B	RIFS-145	2021-08-28	2021-09-08	41.83679304	-71.50844101
s21	Site 2020_075	Site 2020_075A	RIFS-161	2021-08-28	2021-09-08	41.83721398	-71.50828804
s21	Site 4717	Site 4717	RIFS-142	2021-08-28	2021-09-08	41.85178	-71.52969
s21	Site 2020_020	Site 2020_020A	RIFS-125	2021-08-31	2021-09-03	41.45757998	-71.58698003
s21	Site 8001	Site 8001	OS-19	2021-09-06	2021-09-15	41.6406	-71.57732
w22	Site 0057	Site 0057-4	RIFS-032	2021-10-28	2021-12-09	41.72845996	-71.67886999
w22	Site 0057	Site 0057	RIFS-049	2021-10-28	2021-12-09	41.72818	-71.67824998
w22	Site 0419	Site 0419	RIFS-017	2021-10-28	2021-12-09	41.6679	-71.68929
w22	Site 0419	Site 0419-3	RIFS-132	2021-10-28	2021-12-09	41.66805	-71.68979
w22	Site 1989	Site 1989-3	RIFS-095	2021-10-28	2021-12-09	41.73114	-71.73441
w22	Site 1989	Site 1989	RIFS-101	2021-10-28	2021-12-09	41.73079	-71.73454
w22	Site 2020_001	Site 2020_001A	OS-47	2021-10-28	2021-12-09	41.33678997	-71.79959999
w22	Site 2020_001	Site 2020_001B	RIFS-042	2021-10-28	2021-12-09	41.33762003	-71.79961299
w22	Site 2020_002	Site 2020_002A	RIFS-004	2021-10-28	2021-12-09	41.35768999	-71.73900001
w22	Site 2020_002	Site 2020_002B	RIFS-141	2021-10-28	2021-12-09	41.35765001	-71.73959998
w22	Site 2020_003	Site 2020_003B	RIFS-019	2021-10-28	2021-12-09	41.36821004	-71.75970004
w22	Site 2020_003	Site 2020_003A	RIFS-151	2021-10-28	2021-12-09	41.36868001	-71.75929997
w22	Site 2020_004	Site 2020_004A	OS-15	2021-10-28	2021-12-09	41.36966002	-71.70610003
w22	Site 2020_004	Site 2020_004B	OS-40	2021-10-28	2021-12-09	41.36891001	-71.70729998
w22	Site 2020_005	Site 2020_005B	RIFS-007	2021-10-28	2021-12-09	41.36221002	-71.68409997
w22	Site 2020_005	Site 2020_005A	RIFS-134	2021-10-28	2021-12-09	41.36244002	-71.68450003
w22	Site 2020_008	Site 2020_008B	OS-09	2021-10-28	2021-10-29	41.38988002	-71.83500004
w22	Site 2020_008	Site 2020_008A	OS-10	2021-10-28	2021-10-29	41.38981003	-71.83449998
w22	Site 2020_009	Site 2020_009A	OS-42	2021-10-28	2021-11-10	41.37938001	-71.77340001
w22	Site 2020_009	Site 2020_009B	RIFS-059	2021-10-28	2021-11-10	41.37959601	-71.77300103
w22	Site 2020_010	Site 2020_010A	OS-26	2021-10-28	2021-12-09	41.38976997	-71.74510002
w22	Site 2020_010	Site 2020_010B	OS-43	2021-10-28	2021-12-09	41.38933998	-71.7456
w22	Site 2020_054	Site 2020_054A	RIFS-090	2021-10-28	2021-12-09	41.66440001	-71.68359999
w22	Site 2020_054	Site 2020_054B	RIFS-094	2021-10-28	2021-12-09	41.66485003	-71.68399997
w22	Site 2020_059	Site 2020_059B	RIFS-029	2021-10-28	2021-12-09	41.71843001	-71.72744002
w22	Site 2020_059	Site 2020_059A	RIFS-110	2021-10-28	2021-12-09	41.7183	-71.72803002
w22	Site 2021_001	Site 2021_001A	OS-44	2021-10-28	2021-11-12	41.34757999	-71.74316003
w22	Site 2021_001	Site 2021_001B	RIFS-140	2021-10-28	2021-11-12	41.34735997	-71.74379999
w22	Site 2021_013	Site 2021_013B	RIFS-043	2021-10-28	2021-12-09	41.69768371	-71.64140146
w22	Site 2021_013	Site 2021_013A	RIFS-107	2021-10-28	2021-12-09	41.69796802	-71.64088137
w22	Site 2681	Site 2681	RIFS-006	2021-10-28	2021-12-09	41.39655	-71.7598
w22	Site 2681	Site 2681-4	RIFS-113	2021-10-28	2021-12-09	41.39676	-71.7602
w22	Site 4499	Site 4499	RIFS-062	2021-10-28	2021-12-09	41.41054	-71.8131
w22	Site 4499	Site 4499-2	RIFS-106	2021-10-28	2021-12-09	41.41084	-71.8133
w22	Site 4681	Site 4681-4	OS-17	2021-10-28	2021-12-09	41.3451	-71.6861
w22	Site 4681	Site 4681	RIFS-067	2021-10-28	2021-12-09	41.34457	-71.6865
w22	Site 5425	Site 5425-3	bsf-37	2021-10-28	2021-11-22	41.69065	-71.7027
w22	Site 5425	Site 5425	RIFS-039	2021-10-28	2021-11-22	41.69048	-71.7032
w22	Site 5669	Site 5669-4	OS-02	2021-10-28	2021-10-30	41.36086	-71.7432
w22	Site 5669	Site 5669	OS-41	2021-10-28	2021-10-30	41.36141	-71.7431
w22	Site 5726	Site 5726	RIFS-057	2021-10-28	2021-12-09	41.3292	-71.83784
w22	Site 5726	Site 5726-1	RIFS-061	2021-10-28	2021-12-09	41.32902	-71.8373
w22	Site 6582	Site 6582	OS-07	2021-10-28	2021-12-09	41.68764	-71.6385
w22	Site 6582	Site 6582-3	RIFS-082	2021-10-28	2021-12-09	41.68737	-71.6391
w22	Site 7008	Site 7008	OS-29	2021-10-28	2021-12-09	41.36775	-71.7833
w22	Site 7008	Site 7008-1	RIFS-033	2021-10-28	2021-12-09	41.36781	-71.7824
w22	Site 2020_008	Site 2020_008A	OS-10	2021-10-29	2021-12-09	41.38981003	-71.83449998
w22	Site 2020_034	Site 2020_034B	OS-19	2021-10-29	2021-12-10	41.58414002	-71.78207997
w22	Site 2020_034	Site 2020_034A	OS-35	2021-10-29	2021-12-10	41.58400004	-71.78252002
w22	Site 2020_035	Site 2020_035B	OS-38	2021-10-29	2021-12-10	41.58559	-71.75691004
w22	Site 2020_035	Site 2020_035A	OS-45	2021-10-29	2021-12-10	41.58607003	-71.75663997
w22	Site 2020_039	Site 2020_039B	bsf-20	2021-10-29	2021-12-10	41.60291003	-71.73827003
w22	Site 2020_039	Site 2020_039A	RIFS-068	2021-10-29	2021-12-10	41.60321002	-71.73788002
w22	Site 2020_040	Site 2020_040A	OS-30	2021-10-29	2021-12-10	41.59251002	-71.7113
w22	Site 2020_040	Site 2020_040B	RIFS-093	2021-10-29	2021-12-10	41.59212998	-71.71175002
w22	Site 2020_044	Site 2020_044A	OS-11	2021-10-29	2021-12-10	41.58036003	-71.72475002
w22	Site 2020_044	Site 2020_044B	OS-36	2021-10-29	2021-12-10	41.57972996	-71.72502
w22	Site 2020_045	Site 2020_045B	bsf-15	2021-10-29	2021-12-10	41.60144999	-71.71021001
w22	Site 2020_045	Site 2020_045A	RIFS-085	2021-10-29	2021-12-10	41.60101002	-71.71070002
w22	Site 2021_011	Site 2021_011A	OS-33	2021-10-29	2021-11-19	41.55301793	-71.78998034
w22	Site 2021_011	Site 2021_011B	OS-37	2021-10-29	2021-11-19	41.55327919	-71.79071342
w22	Site 3824	Site 3824	bsf-23	2021-10-29	2021-12-10	41.59914	-71.69794
w22	Site 3824	Site 3824-1	RIFS-040	2021-10-29	2021-12-10	41.59942	-71.69741
w22	Site 5853	Site 5853	RIFS-070	2021-10-29	2021-12-10	41.583706	-71.77618
w22	Site 5853	Site 5853-1	RIFS-072	2021-10-29	2021-12-10	41.583394	-71.775995
w22	Site 7243	Site 7243	bsf-26	2021-10-29	2021-12-10	41.59761	-71.73347
w22	Site 7243	Site 7243-1	RIFS-056	2021-10-29	2021-12-10	41.59723	-71.73314
w22	Site 7868	Site 7868	OS-48	2021-10-29	2021-12-10	41.61034	-71.76701
w22	Site 7868	Site 7868-3	RIFS-126	2021-10-29	2021-12-10	41.61052	-71.76757
w22	Site 5669	Site 5669-4	OS-02	2021-10-30	2021-12-09	41.36086	-71.7432
w22	Site 2020_011	Site 2020_011A	OS-34	2021-10-31	2021-12-12	41.38881502	-71.71162798
w22	Site 2020_011	Site 2020_011B	RIFS-001	2021-10-31	2021-12-12	41.38861997	-71.71060002
w22	Site 2020_012	Site 2020_012A	RIFS-047	2021-10-31	2021-12-12	41.40834804	-71.69129399
w22	Site 2020_012	Site 2020_012B	RIFS-109	2021-10-31	2021-12-12	41.40814402	-71.692576
w22	Site 2020_014	Site 2020_014A	RIFS-002	2021-10-31	2021-12-12	41.40548998	-71.74199997
w22	Site 2020_014	Site 2020_014B	RIFS-014	2021-10-31	2021-12-12	41.40620001	-71.74189998
w22	Site 2020_019	Site 2020_019B	RIFS-046	2021-10-31	2021-12-12	41.44910001	-71.76064996
w22	Site 2020_019	Site 2020_019A	RIFS-145	2021-10-31	2021-12-12	41.44962003	-71.76053999
w22	Site 2021_002	Site 2021_002A	RIFS-048	2021-10-31	2021-12-12	41.40059302	-71.69910399
w22	Site 2021_002	Site 2021_002B	RIFS-052	2021-10-31	2021-12-12	41.40031197	-71.69828701
w22	Site 2021_003	Site 2021_003A	RIFS-137	2021-10-31	2021-12-12	41.381923	-71.637367
w22	Site 2021_003	Site 2021_003B	RIFS-150	2021-10-31	2021-12-12	41.38198997	-71.63650501
w22	Site 2021_006	Site 2021_006A	RIFS-051	2021-10-31	2021-12-12	41.40582098	-71.67428501
w22	Site 2021_006	Site 2021_006B	RIFS-088	2021-10-31	2021-12-12	41.406342	-71.674125
w22	Site 2877	Site 2877	RIFS-009	2021-10-31	2021-12-12	41.40621	-71.681647
w22	Site 2877	Site 2877-3	RIFS-036	2021-10-31	2021-12-12	41.40617	-71.68261201
w22	Site 3629	Site 3629-4	RIFS-074	2021-10-31	2021-12-12	41.426227	-71.718447
w22	Site 3629	Site 3629	RIFS-154	2021-10-31	2021-12-12	41.425864	-71.718712
w22	Site 3920	Site 3920	RIFS-092	2021-10-31	2021-12-12	41.393318	-71.709657
w22	Site 3920	Site 3920-2	RIFS-111	2021-10-31	2021-12-12	41.39293	-71.70956
w22	Site 4316	Site 4316	RIFS-038	2021-10-31	2021-12-12	41.507369	-71.778857
w22	Site 4316	Site 4316-4	RIFS-044	2021-10-31	2021-12-12	41.50766	-71.7784
w22	Site 6610	Site 6610-1	RIFS-115	2021-10-31	2021-12-12	41.44528801	-71.761166
w22	Site 6610	Site 6610	RIFS-147	2021-10-31	2021-12-12	41.44464	-71.76099
w22	Site 2020_036	Site 2020_036B	OS-03	2021-11-01	2021-12-14	41.58844002	-71.68872996
w22	Site 2020_036	Site 2020_036A	OS-32	2021-11-01	2021-12-14	41.58876004	-71.68831003
w22	Site 2020_090	Site 2020_090A	RIFS-114	2021-11-01	2021-12-13	41.93665998	-71.79189996
w22	Site 2020_090	Site 2020_090B	RIFS-160	2021-11-01	2021-12-13	41.93714999	-71.79169997
w22	Site 2020_091	Site 2020_091A	RIFS-129	2021-11-01	2021-12-13	41.93485997	-71.76769998
w22	Site 2020_091	Site 2020_091B	RIFS-148	2021-11-01	2021-12-13	41.93438002	-71.76690001
w22	Site 2020_092	Site 2020_092A	RIFS-010	2021-11-01	2021-12-13	41.93073104	-71.74170502
w22	Site 2020_092	Site 2020_092B	RIFS-097	2021-11-01	2021-12-13	41.93147703	-71.74170803
w22	Site 2020_097	Site 2020_097A	RIFS-058	2021-11-01	2021-12-13	41.98430004	-71.69160001
w22	Site 2020_097	Site 2020_097B	RIFS-104	2021-11-01	2021-12-13	41.98470002	-71.69160001
w22	Site 2020_098	Site 2020_098B	RIFS-066	2021-11-01	2021-12-13	41.97629004	-71.66350001
w22	Site 2020_098	Site 2020_098A	RIFS-081	2021-11-01	2021-12-13	41.97600002	-71.66340002
w22	Site 2020_100	Site 2020_100A	RIFS-008	2021-11-01	2021-12-13	41.99024004	-71.7866
w22	Site 2020_100	Site 2020_100B	RIFS-045	2021-11-01	2021-12-13	41.99070004	-71.7865
w22	Site 2021_014	Site 2021_014B	OS-18	2021-11-01	2021-12-14	41.59393695	-71.67957592
w22	Site 2021_014	Site 2021_014A	RIFS-144	2021-11-01	2021-12-14	41.59453936	-71.68042056
w22	Site 2021_016	Site 2021_016B	RIFS-146	2021-11-01	2021-12-14	41.60951422	-71.68769723
w22	Site 2021_016	Site 2021_016A	RIFS-153	2021-11-01	2021-12-14	41.60992141	-71.68790879
w22	Site 2021_020	Site 2021_020A	bsf-09	2021-11-01	2021-12-14	41.6394558	-71.67979234
w22	Site 2021_020	Site 2021_020B	RIFS-157	2021-11-01	2021-12-14	41.63921826	-71.67917551
w22	Site 2021_021	Site 2021_021A	RIFS-021	2021-11-01	2021-12-14	41.64798321	-71.74222486
w22	Site 2021_021	Site 2021_021B	RIFS-135	2021-11-01	2021-12-14	41.64833014	-71.74187676
w22	Site 2021_036	Site 2021_036A	RIFS-125	2021-11-01	2021-12-13	41.93582003	-71.77990898
w22	Site 2021_036	Site 2021_036B	RIFS-142	2021-11-01	2021-12-13	41.93531997	-71.77940204
w22	Site 2021_037	Site 2021_037B	RIFS-063	2021-11-01	2021-12-13	41.95490898	-71.74479299
w22	Site 2021_037	Site 2021_037A	RIFS-091	2021-11-01	2021-12-13	41.95542698	-71.74472502
w22	Site 2890	Site 2890-2	RIFS-018	2021-11-01	2021-12-13	42.00256	-71.69667
w22	Site 2890	Site 2890	RIFS-139	2021-11-01	2021-12-13	42.00288	-71.69673
w22	Site 4715	Site 4715-3	OS-25	2021-11-01	2021-12-13	41.966122	-71.7138827
w22	Site 4715	Site 4715	RIFS-054	2021-11-01	2021-12-13	41.9657783	-71.7134899
w22	Site 5360	Site 5360	RIFS-075	2021-11-01	2021-12-14	41.642409	-71.7336683
w22	Site 5360	Site 5360-1	RIFS-122	2021-11-01	2021-12-14	41.64199	-71.734055
w22	Site 6862	Site 6862-4	RIFS-089	2021-11-01	2021-12-13	41.95016	-71.7510013
w22	Site 6862	Site 6862	RIFS-100	2021-11-01	2021-12-13	41.94993	-71.7513
w22	Site 7648	Site 7648-2	RIFS-053	2021-11-01	2021-12-13	41.98096	-71.78791
w22	Site 7648	Site 7648	RIFS-105	2021-11-01	2021-12-13	41.9812	-71.7874
w22	Site 0156	Site 0156-2	OS-05	2021-11-02	2021-11-05	41.67273	-71.77386
w22	Site 0156	Site 0156	RIFS-162	2021-11-02	2021-11-05	41.67257	-71.77378
w22	Site 0795	Site 0795-1	bsf-02	2021-11-02	2021-12-16	41.78052	-71.75007
w22	Site 0795	Site 0795	RIFS-025	2021-11-02	2021-12-16	41.78012	-71.75005
w22	Site 1135	Site 1135-4	RIFS-055	2021-11-02	2021-12-14	41.41442	-71.61803
w22	Site 1135	Site 1135	RIFS-128	2021-11-02	2021-12-14	41.414889	-71.618263
w22	Site 1386	Site 1386-4	RIFS-011	2021-11-02	2021-12-14	41.43748001	-71.65809
w22	Site 1386	Site 1386	RIFS-028	2021-11-02	2021-12-14	41.43696	-71.65805002
w22	Site 2020_016	Site 2020_016A	RIFS-050	2021-11-02	2021-12-14	41.42841004	-71.67370004
w22	Site 2020_016	Site 2020_016B	RIFS-103	2021-11-02	2021-12-14	41.42891002	-71.67299998
w22	Site 2020_024	Site 2020_024B	RIFS-060	2021-11-02	2021-12-14	41.47838001	-71.69849999
w22	Site 2020_024	Site 2020_024A	RIFS-084	2021-11-02	2021-12-14	41.47776	-71.6982
w22	Site 2020_048	Site 2020_048B	RIFS-041	2021-11-02	2021-12-14	41.65140999	-71.75170002
w22	Site 2020_048	Site 2020_048A	RIFS-158	2021-11-02	2021-12-14	41.65187401	-71.75118201
w22	Site 2020_053	Site 2020_053A	RIFS-087	2021-11-02	2021-12-14	41.65636	-71.77679996
w22	Site 2020_061	Site 2020_061A	RIFS-149	2021-11-02	2021-12-16	41.75322002	-71.78200998
w22	Site 2020_061	Site 2020_061B	RIFS-163	2021-11-02	2021-12-16	41.75364004	-71.78226002
w22	Site 2021_009	Site 2021_009A	RIFS-024	2021-11-02	2021-12-14	41.45454599	-71.65327996
w22	Site 2021_009	Site 2021_009B	RIFS-108	2021-11-02	2021-12-14	41.45417199	-71.65298902
w22	Site 2021_018	Site 2021_018A	bsf-06	2021-11-02	2021-12-16	41.77247266	-71.68159646
w22	Site 2021_018	Site 2021_018B	RIFS-164	2021-11-02	2021-12-16	41.77209942	-71.68172906
w22	Site 2021_019	Site 2021_019A	OS-16	2021-11-02	2021-12-14	41.630028	-71.78135259
w22	Site 2021_019	Site 2021_019B	RIFS-143	2021-11-02	2021-12-14	41.62957546	-71.78162609
w22	Site 2021_024	Site 2021_024A	OS-13	2021-11-02	2021-12-14	41.67204749	-71.785119
w22	Site 2021_024	Site 2021_024B	RIFS-136	2021-11-02	2021-12-14	41.67160031	-71.78524649
w22	Site 2021_026	Site 2021_026B	bsf-07	2021-11-02	2021-12-14	41.70181087	-71.77483524
w22	Site 2021_026	Site 2021_026A	OS-49	2021-11-02	2021-12-14	41.70228227	-71.77452017
w22	Site 2147	Site 2147	bsf-05	2021-11-02	2021-12-16	41.76223	-71.6898
w22	Site 2147	Site 2147-3	bsf-35	2021-11-02	2021-12-16	41.76262	-71.69009
w22	Site 3736	Site 3736	OS-27	2021-11-02	2021-12-14	41.70279	-71.76675
w22	Site 3736	Site 3736-3	RIFS-069	2021-11-02	2021-12-14	41.70256	-71.76701
w22	Site 4569	Site 4569	bsf-32	2021-11-02	2021-12-20	41.46398	-71.6892
w22	Site 4569	Site 4569-2	bsf-51	2021-11-02	2021-12-20	41.4642	-71.68982
w22	Site 4756	Site 4756-4	bsf-08	2021-11-02	2021-12-16	41.75328	-71.78543
w22	Site 4756	Site 4756	OS-39	2021-11-02	2021-12-16	41.75331	-71.78617
w22	Site 7193	Site 7193	bsf-33	2021-11-02	2021-11-03	41.48797	-71.7179
w22	Site 7193	Site 7193-2	bsf-55	2021-11-02	2021-11-03	41.48746	-71.7179
w22	Site 0476	Site 0476	bsf-12	2021-11-03	2021-12-16	41.85629	-71.74658
w22	Site 0476	Site 0476-2	bsf-22	2021-11-03	2021-12-16	41.85634	-71.74759
w22	Site 2020_025	Site 2020_025A	bsf-28	2021-11-03	2021-11-10	41.48422002	-71.66740003
w22	Site 2020_025	Site 2020_025B	bsf-39	2021-11-03	2021-11-10	41.48396999	-71.66679997
w22	Site 2020_027	Site 2020_027B	bsf-01	2021-11-03	2021-12-20	41.51338996	-71.64590003
w22	Site 2020_027	Site 2020_027A	bsf-41	2021-11-03	2021-12-20	41.51321998	-71.6466
w22	Site 2020_068	Site 2020_068A	bsf-43	2021-11-03	2021-12-16	41.79094001	-71.68409997
w22	Site 2020_068	Site 2020_068B	RIFS-159	2021-11-03	2021-12-16	41.79052996	-71.68442996
w22	Site 2020_069	Site 2020_069A	RIFS-016	2021-11-03	2021-12-16	41.78808999	-71.66518
w22	Site 2020_069	Site 2020_069B	RIFS-118	2021-11-03	2021-12-16	41.78838998	-71.66531
w22	Site 2020_076	Site 2020_076A	bsf-42	2021-11-03	2021-12-16	41.84900003	-71.69143002
w22	Site 2020_076	Site 2020_076B	bsf-44	2021-11-03	2021-12-16	41.84867498	-71.69104102
w22	Site 2021_031	Site 2021_031B	RIFS-102	2021-11-03	2021-12-16	41.79112089	-71.69301253
w22	Site 2021_031	Site 2021_031A	RIFS-130	2021-11-03	2021-12-16	41.79092282	-71.69362164
w22	Site 2021_033	Site 2021_033B	RIFS-003	2021-11-03	2021-12-16	41.82505175	-71.78428877
w22	Site 2021_033	Site 2021_033A	RIFS-116	2021-11-03	2021-12-16	41.82469561	-71.78405341
w22	Site 2041	Site 2041-4	RIFS-124	2021-11-03	2021-12-16	41.81013	-71.77846
w22	Site 2041	Site 2041	RIFS-127	2021-11-03	2021-12-16	41.80969	-71.77848
w22	Site 2160	Site 2160	RIFS-065	2021-11-03	2021-12-17	41.77449	-71.57185
w22	Site 2160	Site 2160-1	RIFS-086	2021-11-03	2021-12-17	41.77473	-71.57206
w22	Site 2181	Site 2181	RIFS-076	2021-11-03	2021-12-17	41.77306	-71.63387
w22	Site 2181	Site 2181-4	RIFS-098	2021-11-03	2021-12-17	41.77352	-71.63409
w22	Site 2186	Site 2186-4	RIFS-005	2021-11-03	2021-12-16	41.79632	-71.6753
w22	Site 2186	Site 2186	RIFS-121	2021-11-03	2021-12-16	41.79592	-71.67583
w22	Site 2236	Site 2236	bsf-16	2021-11-03	2021-12-16	41.84525	-71.68954
w22	Site 2236	Site 2236-4	bsf-50	2021-11-03	2021-12-16	41.84514	-71.69025
w22	Site 4388	Site 4388-3	bsf-11	2021-11-03	2021-12-20	41.46217	-71.63853
w22	Site 4388	Site 4388	bsf-47	2021-11-03	2021-12-20	41.461766	-71.638196
w22	Site 7193	Site 7193	bsf-33	2021-11-03	2021-11-08	41.48797	-71.7179
w22	Site 7567	Site 7567-1	RIFS-035	2021-11-03	2021-12-16	41.86516	-71.77055
w22	Site 7567	Site 7567	RIFS-083	2021-11-03	2021-12-16	41.86544	-71.77017
w22	Site 8008	Site 8008-2	RIFS-015	2021-11-03	2021-12-16	41.82523	-71.72839
w22	Site 8008	Site 8008	RIFS-022	2021-11-03	2021-12-16	41.82549	-71.72883
w22	Site 8121	Site 8121-3	bsf-21	2021-11-03	2021-11-27	41.51239	-71.6489
w22	Site 2020_080	Site 2020_080B	RIFS-020	2021-11-04	2021-12-20	41.89620003	-71.79204999
w22	Site 2020_080	Site 2020_080A	RIFS-026	2021-11-04	2021-12-20	41.89627999	-71.79168999
w22	Site 2020_081	Site 2020_081B	RIFS-012	2021-11-04	2021-12-18	41.89684996	-71.74956003
w22	Site 2020_081	Site 2020_081A	RIFS-079	2021-11-04	2021-12-18	41.89674997	-71.74885
w22	Site 2020_082	Site 2020_082A	RIFS-030	2021-11-04	2021-12-18	41.89743997	-71.71569999
w22	Site 2020_082	Site 2020_082B	RIFS-064	2021-11-04	2021-12-18	41.89710997	-71.71517998
w22	Site 2020_084	Site 2020_084B	RIFS-027	2021-11-04	2021-12-20	41.90389998	-71.77895
w22	Site 2020_084	Site 2020_084A	RIFS-131	2021-11-04	2021-12-20	41.90396	-71.77940003
w22	Site 2020_085	Site 2020_085B	RIFS-037	2021-11-04	2021-12-18	41.90248998	-71.76505004
w22	Site 2020_085	Site 2020_085A	RIFS-117	2021-11-04	2021-12-18	41.90291997	-71.76529999
w22	Site 2020_086	Site 2020_086A	RIFS-013	2021-11-04	2021-11-18	41.90612999	-71.70751004
w22	Site 2020_086	Site 2020_086B	RIFS-099	2021-11-04	2021-11-18	41.90668998	-71.70736997
w22	Site 2020_087	Site 2020_087B	RIFS-071	2021-11-04	2021-12-18	41.90330998	-71.62549999
w22	Site 2020_087	Site 2020_087A	RIFS-133	2021-11-04	2021-12-18	41.9034	-71.62490001
w22	Site 3202	Site 3202-2	RIFS-080	2021-11-04	2021-12-18	41.91269	-71.75422
w22	Site 3202	Site 3202	RIFS-096	2021-11-04	2021-12-18	41.91288	-71.75371
w22	Site 3501	Site 3501	RIFS-034	2021-11-04	2021-12-20	41.89901	-71.79144
w22	Site 3501	Site 3501-3	RIFS-123	2021-11-04	2021-12-20	41.89896	-71.79072
w22	Site 4726	Site 4726-1	RIFS-031	2021-11-04	2021-12-18	41.901745	-71.72605
w22	Site 4726	Site 4726	RIFS-078	2021-11-04	2021-12-18	41.902126	-71.726128
w22	Site 0156	Site 0156	RIFS-162	2021-11-05	2021-12-14	41.67257	-71.77378
w22	Site 2020_028	Site 2020_028A	bsf-25	2021-11-06	2021-11-29	41.55073998	-71.72089996
w22	Site 2020_029	Site 2020_029A	bsf-29	2021-11-06	2021-12-21	41.53487999	-71.71080002
w22	Site 2020_029	Site 2020_029B	bsf-38	2021-11-06	2021-12-21	41.5355	-71.71169998
w22	Site 2020_030	Site 2020_030B	bsf-04	2021-11-06	2021-12-06	41.57354001	-71.70030001
w22	Site 2020_030	Site 2020_030A	bsf-46	2021-11-06	2021-12-06	41.57302997	-71.69929996
w22	Site 2020_037	Site 2020_037A	bsf-03	2021-11-06	2021-11-07	41.58240002	-71.70695004
w22	Site 2020_037	Site 2020_037B	bsf-48	2021-11-06	2021-11-07	41.58266002	-71.70640999
w22	Site 2021_010	Site 2021_010B	bsf-19	2021-11-06	2021-12-20	41.52383859	-71.67580758
w22	Site 2021_010	Site 2021_010A	RIFS-156	2021-11-06	2021-12-20	41.52340433	-71.67535739
w22	Site 3727	Site 3727	bsf-24	2021-11-06	2021-12-20	41.53764	-71.6761
w22	Site 3727	Site 3727-1	bsf-34	2021-11-06	2021-12-20	41.53747	-71.6756
w22	Site 5083	Site 5083	bsf-27	2021-11-06	2021-12-21	41.56555	-71.7246
w22	Site 5083	Site 5083-1	bsf-54	2021-11-06	2021-12-21	41.56607	-71.7241
w22	Site 2020_031	Site 2020_031A	bsf-18	2021-11-07	2021-12-21	41.56035997	-71.70660001
w22	Site 2020_031	Site 2020_031B	RIFS-152	2021-11-07	2021-12-21	41.55959001	-71.70650002
w22	Site 2020_032	Site 2020_032A	bsf-31	2021-11-07	2021-12-21	41.55227001	-71.68073002
w22	Site 2020_032	Site 2020_032B	bsf-53	2021-11-07	2021-12-21	41.55198997	-71.68119002
w22	Site 2020_037	Site 2020_037B	bsf-48	2021-11-07	2021-12-21	41.58266002	-71.70640999
w22	Site 2324	Site 2324-4	bsf-17	2021-11-08	2021-12-21	41.5423	-71.6199
w22	Site 2324	Site 2324	bsf-45	2021-11-08	2021-12-21	41.54246	-71.61949997
w22	Site 2020_009	Site 2020_009A	OS-42	2021-11-10	2021-12-09	41.37938001	-71.77340001
w22	Site 2020_025	Site 2020_025B	bsf-39	2021-11-10	2021-12-20	41.48396999	-71.66679997
w22	Site 2021_001	Site 2021_001B	RIFS-140	2021-11-12	2021-12-09	41.34735997	-71.74379999
w22	Site 2020_086	Site 2020_086A	RIFS-013	2021-11-18	2021-12-18	41.90612999	-71.70751004
w22	Site 2021_011	Site 2021_011B	OS-37	2021-11-19	2021-12-10	41.55327919	-71.79071342
w22	Site 5425	Site 5425	RIFS-039	2021-11-22	2021-12-09	41.69048	-71.7032
[truncated: 983 more rows]
